# Supplementary material for: Invadopodia enable cooperative invasion and metastasis of breast cancer cells
Source: Commun Biol. 2022 Aug 1;5:758. doi: 10.1038/s42003-022-03642-z (PMC9343607; doi:10.1038/s42003-022-03642-z)
Supplement: Supplementary file 14 — Supplementary Data 1 [file 42003_2022_3642_MOESM14_ESM.xlsx]

## Sheet: Fig1B
Cell line	67nR	67nR	67nR	4T1	4T1	4T1	4T1	4T1
Treatment	DMSO						GM6001	Mito C
Time (days)	0	1	2	0	1	2	2	2
	40830.1	41913	41572.1	108747	140879	138927	93158.5	150281
	34176.7	41715.6	36961.4	118699	129401	136179	88774.6	141250
	38402.9	41351.5	46543.8	131080	143184	121182	89145	120106
	40139.5	37365.5	41860.6	132467	121918	157359	81021.8	98864.5
	42021	29877.9	30370	66017.3	142362	142356	99808.5	135332
	46486.7	29649.6	28250.5	71872.7	137074	157048	100578	137203
		31688.9	37040	85032.3	93140	114148	117716	123036
		46008.5	36944.4	92998.1	93838.8	122967	106184	129449
		44782.2	38263.3	84782.4	101717	119885	111020	125989
		45536.5	56678.4		70928.8	123897	151036	156669
		52950.1	58785.6		80165.5	173647	117835	141373
		54589.8	58838		70957.9	203799	102323	143307
		57105.7	64170.7		78453.3	162375	95568	80181.1
			63191.1		115486
			55885.7
			66180.6
												Shapiro-Wilk normality test			F test to compare two variances				Two Sample t-test
	40342.8	42656.5	47596	99077.2	108536	144136	104167	129465				67NR day 0	p-value 0.9437		67NR day 0 vs. day 1		p-value = 0.09229		p-value = 0.5583		ns
	40484.8	41913	44202.2	92998.1	108601	138927	100578	135332				67NR day 1	p-value 0.487		67NR day 1 vs. day 2		p-value = 0.2268		p-value = 0.2486		ns
	2347.01	5177.63	7352.2	14272.9	15935.5	14972.6	10337.1	12071.9				67NR day 2	p-value 0.1253		67NR day 0 vs. day 2		p-value = 0.01958		p-value = 0.05705		ns
												4T1 day 0	p-value 0.446		4T1 day 0 vs. day 1		p-value = 0.7763		p-value = 0.4136		ns
												4T1 day 1	p-value 0.09342		4T1 day 1 vs. day 2		p-value = 0.8353		p-value = 0.002016		**
Exp #	1 - DMSO											4T1 day 2	p-value 0.1839		4T1 day 0 vs. day 3		p-value = 0.92		p-value = 0.0005807		***
Time (days)	0		1		2							4T1 GM	p-value = 0.08928		4T1 day 2 vs. GM		p-value = 0.2137		p-value = 0.000123		***
Cell line	67NR	4T1	67NR	4T1	67NR	4T1						4T1 Mito	p-value = 0.157		4T1 day 2 vs. Mito		p-value = 0.4667		p-value = 0.1254		ns
Spheroid count	4	4	4	6	4	0									4T1 GM vs. Mito		p-value = 0.5994		p-value = 0.002914		**
Exp #	2 - DMSO
Time (days)	0		1		2
Cell line	67NR	4T1	67NR	4T1	67NR	4T1
Spheroid count	0	0	3	4	5	6
Exp #	3 - DMSO
Time (days)	0		1		2
Cell line	67NR	4T1	67NR	4T1	67NR	4T1
Spheroid count	1	2	3	3	3	4
Exp #	4 - DMSO
Time (days)	0		1		2
Cell line	67NR	4T1	67NR	4T1	67NR	4T1
Spheroid count	1	3	3	1	4	3
Total # spheroid	6	9	13	14	16	13
Exp #	5 - GM6001
Time (days)	2
Cell line	4T1
Spheroid count	4
Exp #	6 - GM6001
Time (days)	2
Cell line	4T1
Spheroid count	6
Exp #	8 - GM6001
Time (days)	2
Cell line	4T1
Spheroid count	3
Total # spheroid	13
Exp #	6 - Mito C
Time (days)	2
Cell line	4T1
Spheroid count	4
Exp #	8 - Mito C
Time (days)	2
Cell line	4T1
Spheroid count	2
Exp #	12- Mito C
Time (days)	2
Cell line	4T1
Spheroid count	4
Exp #	16- Mito C
Time (days)	2
Cell line	4T1
Spheroid count	3
Total # spheroid	13

## Sheet: Fig1F
4T1	67NR
0	0					4T1	67NR
0.221744	0
0.689665	0				Repeat	3	3
0.147115	0				FOV	65	63
0	0				Mean	0.25	0.01
0.0277258	0.0151232				Median	0.18	0
0.0125412	0.0192821				SE	0.03	0.004
0.384451	0
0.210098	0				Shapiro-Wilk normality test	7.809e-06	4.288e-15
0.0499905	0				F test to compare two variances
0.0808288	0				T-test or Wilcoxon test	4.397e-16
0.102253	0
0.398139	0
0.352107	0
0.418968	0
0.310655	0
0.071415	0
0.488868	0
0.0563803	0
0.740676	0
0.0723077	0
0.227635	0
0.0685584	0.057132
0.673898	0
0	0
0.0560333	0
0.0485622	0.112966
0	0.153032
0.0781364	0
0.209654	0
0.109265	0
1.0269	0
0.509903	0
0.486068	0.061893
0.625091	0
0	0
0.182108	0
0	0
0.281901	0.128547
0	0
0.182108	0
0.318797	0
0.185679	0
0.318573	0
0.0153032	0
0.678443	0
0.135688	0
0.268914	0
0	0
0.85698	0
0	0
0.502502	0
0.477931	0
0.171396	0
0	0
0.685584	0
0.223427	0
0.132118	0
0.087412	0.0562393
0.364216	0
0.15971	0
0.313577	0
0	0
0.699867
0.121955

## Sheet: Fig1K
4T1	67NR		InsVelocity (µm/min)			4T1	67NR
0.623542	0.720282				Experiments	3	3
0.549904	1.01161				FOV	17	17
0.544875	1.13283				Cells	106	104
0.569727	0.481515				Mean	0.41	0.64
0.631047	0.602591				Median	0.4	0.59
0.503081	0.756736				SD	0.01	0.02
0.481483	0.629563
0.410455	0.442656				Shapiro-Wilk normality test	0.5307	0.0001676
0.373641	0.698178				Wilcoxon rank sum test		1.167e-13	***
0.490202	0.77644
0.804403	0.780765
0.607577	0.410545
0.483518	0.265659
0.44629	0.462791
0.483056	0.939805
0.422852	0.483246
0.427526	0.840622
0.400104	0.475953
0.680069	0.472917
0.45579	0.600298
0.626611	0.652918
0.401846	0.985555
0.455368	0.531796
0.613993	1.5115
0.485603	0.683128
0.539262	0.437638
0.532185	0.577799
0.675431	0.538689
0.438037	0.501863
0.313366	0.502266
0.456661	1.10053
0.446118	1.13
0.684924	0.355073
0.485581	0.757131
0.379456	0.484591
0.429959	0.355258
0.662998	0.718871
0.582712	0.523312
0.386109	0.394338
0.398721	0.443481
0.523608	0.882718
0.477193	0.445705
0.372891	0.961461
0.504792	0.415968
0.215731	0.359216
0.514842	0.478732
0.543753	0.315369
0.312412	0.375667
0.154015	0.949779
0.353733	0.581417
0.283633	0.837529
0.227746	0.703394
0.383835	0.661415
0.347461	0.71784
0.392076	0.521968
0.231574	0.52459
0.401602	0.581592
0.4138	0.726182
0.403486	0.324001
0.322427	0.442221
0.247346	0.433402
0.263387	0.292461
0.260858	0.915244
0.267196	0.500275
0.142766	1.11321
0.487596	0.800998
0.300648	0.342484
0.24839	0.688524
0.256552	0.476717
0.419618	0.527751
0.252501	0.407361
0.278002	0.652608
0.26819	0.683649
0.138734	0.331
0.179928	0.397933
0.387834	0.89836
0.609341	0.489764
0.498881	0.6582
0.344775	0.820636
0.338831	0.809693
0.335264	0.674328
0.360502	0.923098
0.441367	0.782354
0.427141	0.939325
0.312331	0.417094
0.28779	0.494243
0.369296	0.553078
0.3422	0.529283
0.453928	0.645567
0.374859	0.7475
0.499869	0.705839
0.576975	0.74356
0.358011	0.565208
0.362834	1.20004
0.385378	0.511261
0.293206	1.07554
0.306487	0.727576
0.511003	0.703447
0.303531	0.372017
0.546943	0.778209
0.545546	0.626576
0.258926	0.37068
0.34513	0.505768
0.313241	0.43886
0.26787
0.243653

## Sheet: Fig1L
4T1	67NR		Persistance			4T1	67NR
0.433655	0.411608				Mean	0.74	0.46
0.659551	0.254061				Median	0.76	0.44
0.68099	0.363535				SD	0.02	0.02
0.447049	0.348275
0.629771	0.178531				Shapiro-Wilk normality test	0.001336	0.1148
0.775897	0.609099				Wilcoxon rank sum test		< 2.2e-16	***
0.771973	0.194945
0.696475	0.683136
0.59477	0.770012
0.63314	0.492923
0.766023	0.36903
0.526254	0.478184
0.585068	0.662504
0.657935	0.832253
0.3885	0.157098
0.646166	0.617144
0.553518	0.458533
0.604995	0.489048
0.488054	0.689401
0.769849	0.342054
0.474987	0.321099
0.751527	0.577663
0.664381	0.256133
0.448324	0.295117
0.65043	0.301942
0.591472	0.274709
0.59347	0.416214
0.44654	0.40756
0.492301	0.385916
0.355184	0.258418
0.64795	0.235035
0.648702	0.223742
0.524764	0.317662
0.597742	0.330602
0.761652	0.40608
0.836931	0.294443
0.82793	0.207649
0.520621	0.604566
0.450136	0.436314
0.569978	0.62722
0.816348	0.520435
0.950433	0.407782
0.988771	0.26055
0.970563	0.466606
0.795456	0.59686
0.786989	0.511918
0.92915	0.468915
0.885902	0.571363
0.735869	0.413684
0.915136	0.596254
0.913192	0.441744
0.837991	0.503221
0.898105	0.376442
0.921257	0.799323
0.905127	0.440169
0.85434	0.360008
0.480288	0.782267
0.547107	0.671803
0.93918	0.465157
0.583232	0.42204
0.920567	0.500783
0.664776	0.788017
0.731382	0.688757
0.868335	0.489419
0.624946	0.132425
0.926905	0.455066
0.582352	0.678252
0.671438	0.301485
0.858089	0.594592
0.882872	0.224256
0.645616	0.43303
0.904317	0.589505
0.790981	0.435579
0.715176	0.491494
0.900353	0.551398
0.647022	0.356754
0.697591	0.419785
0.761395	0.403509
0.971156	0.450705
0.792229	0.394912
0.84538	0.349686
0.651175	0.409704
0.879759	0.323414
0.8923	0.571288
0.870859	0.673546
0.755349	0.547888
0.843643	0.427727
0.963689	0.442822
0.933178	0.217064
0.649171	0.279172
0.919193	0.41504
0.756279	0.385828
0.914139	0.650895
0.841285	0.933763
0.845611	0.210758
0.942856	0.680854
0.77675	0.453265
0.835198	0.369049
0.828406	0.578257
0.870913	0.292039
0.90677	0.596366
0.973907	0.447581
0.831677	0.759305
0.735894	0.455358
0.725313
0.859717

## Sheet: Fig2D
DMSO								GM6001											DMSO								GM6001
4T1				67NR				4T1				67NR							4T1				67NR				4T1				67NR
Day1	Day 2	Day 3	Day 4	Day1	Day 2	Day 3	Day 4	Day1	Day 2	Day 3	Day 4	Day1	Day 2	Day 3	Day 4				Day1	Day 2	Day 3	Day 4	Day1	Day 2	Day 3	Day 4	Day1	Day 2	Day 3	Day 4	Day1	Day 2	Day 3	Day 4
0.761147	0.722023	0.97314	0.831949	0.469502	0.487695	0.729419	0.502179	0.50279	0.84794	0.736481	0.721771	0.714729	0.236894	0.738262	0.423674			Repeat	2	2	2	2	2	2	2	2	2	2	2	2	2	2	2	2
0.667584	0.733647	0.978903	0.841498	0.760386	0.578902	0.70927	0.570167	0.658261	0.810157	0.842189	0.827092	0.822458	0.134669	0.827773	0.738668			Spheroid	8	8	8	8	8	8	8	8	10	10	10	10	10	10	10	10
0.574913	0.76863	0.974982	0.849836	0.648891	0.709604	0.667188	0.610557	0.961219	0.421239	0.878497	0.738437	0.789784	0.355429	0.815942	0.73779			Cell	177	220	287	305	168	190	183	148	218	261	304	303	204	247	290	276
0.324659	0.737271	0.985644	0.849012	0.0939615	0.48311	0.696088	0.767184	0.661656	0.486421	0.690497	0.292805	0.752688	0.400104	0.845411	0.7896			Mean	0.6	0.63	0.73	0.75	0.61	0.59	0.61	0.57	0.6	0.6	0.6	0.6	0.64	0.6	0.6	0.58
0.664019	0.808392	0.883042	0.852042	0.276824	0.591784	0.641173	0.763783	0.905253	0.844112	0.812067	0.238858	0.783447	0.679555	0.885874	0.742699			Median	0.63	0.67	0.76	0.76	0.66	0.62	0.63	0.6	0.62	0.63	0.65	0.63	0.68	0.63	0.64	0.63
0.571042	0.632252	0.826426	0.91067	0.305063	0.556631	0.790984	0.846025	0.520001	0.890408	0.65753	0.445163	0.70838	0.556758	0.865115	0.782392			SE	0.02	0.01	0.01	0.01	0.02	0.01	0.01	0.01	0.01	0.01	0.01	0.01	0.01	0.01	0.01	0.01
0.75613	0.378562	0.846769	0.871024	0.567971	0.679891	0.614004	0.726809	0.860384	0.236818	0.298873	0.417104	0.436617	0.775902	0.848174	0.4114
0.587866	0.276363	0.830684	0.853308	0.79649	0.724512	0.604304	0.708226	0.804413	0.405546	0.319382	0.56526	0.412152	0.812755	0.731768	0.113314			Shapiro-Wilk normality test	4.009e-05	1.528e-07	7.68e-09	3.276e-08	2.91e-10	0.0007195	0.0001988	8.36e-06	0.0003198	3.062e-06	3.249e-10	5.916e-08	2.062e-07	1.206e-06	4.167e-08	8.144e-08
0.51257	0.612958	0.891869	0.939487	0.468532	0.731735	0.668368	0.713148	0.780287	0.458048	0.464805	0.570188	0.28955	0.814849	0.534582	0.20421			F test to compare two variances
0.522085	0.626121	0.810794	0.946103	0.668653	0.782374	0.701092	0.639935	0.728247	0.156706	0.640906	0.680149	0.337817	0.647718	0.736087	0.473488			T-test or Wilcoxon ran sum test					0.7747	0.0983	1.324e-14	< 2.2e-16					0.062	0.818	0.2821	0.4282
0.433066	0.814351	0.716904	0.89724	0.542493	0.654551	0.670607	0.572724	0.185717	0.345499	0.756958	0.734973	0.616991	0.761336	0.688351	0.537062								ns	ns	****	****					ns	ns	ns	ns
0.185327	0.751846	0.783476	0.849635	0.753045	0.417291	0.597754	0.557506	0.461234	0.740986	0.291165	0.704347	0.705406	0.773434	0.473285	0.397236
0.41212	0.370488	0.879426	0.805739	0.560784	0.281964	0.657814	0.657832	0.512752	0.764554	0.868984	0.835555	0.754974	0.58861	0.331036	0.383603
0.571948	0.145102	0.787546	0.812597	0.605206	0.251181	0.593703	0.698799	0.608688	0.454043	0.778051	0.764831	0.697264	0.44553	0.327576	0.232015
0.680225	0.126983		0.778493	0.647178	0.307786		0.858065	0.469743	0.384798	0.660044	0.638438	0.495287	0.60517	0.250946	0.377114
0.568029	0.537966		0.706626	0.833951	0.376181				0.198188	0.636244	0.336806		0.709212	0.138592	0.450441
0.711935	0.60947		0.768593	0.778294	0.28426				0.360299	0.729557	0.279541		0.780591	0.188753	0.529232
0.71202	0.685792		0.707523	0.752679	0.491193				0.492234	0.72853	0.202872		0.750539	0.27627	0.836114
0.696453	0.350763		0.763728	0.648094	0.685546				0.60982	0.841504	0.333257		0.765094	0.513072	0.866411
0.824707	0.367324		0.852251		0.646811				0.870979	0.574938	0.254859			0.777683	0.769856
0.793869	0.276406		0.766832		0.447848				0.831867	0.425088	0.0707656			0.560647	0.770717
	0.405709				0.571				0.78216	0.237119	0.244379			0.560772	0.711553
	0.447395				0.635394				0.744435	0.139172	0.213304			0.502729	0.690207
	0.783269				0.372179					0.275807	0.323303			0.487693	0.661222
	0.821354				0.59985					0.774887	0.407187			0.57705	0.726125
					0.593349					0.844	0.704584			0.664965	0.643501
					0.669066					0.755454	0.650323			0.71601	0.78103
					0.14782					0.840822	0.622847			0.85051	0.340295
					0.127788					0.450314	0.582165			0.821169	0.155329
					0.415088						0.610083			0.746012	0.609324
					0.550031						0.725295			0.824849	0.154296
					0.601924						0.724415			0.683799	0.383256
					0.752506						0.68478			0.671692
					0.75617						0.830892			0.678074
					0.548163						0.708018			0.719084
											0.593811			0.584247
											0.427456
								0.764032	0.707658	0.426329	0.491361	0.672925	0.728277	0.249905	0.266621
								0.837125	0.672577	0.568298	0.32112	0.934137	0.623978	0.691646	0.42861
								0.658618	0.426417	0.845571	0.0140351	0.897672	0.624602	0.436025	0.175358
								0.654863	0.523212	0.630945	0.491848	0.831368	0.750167	0.810947	0.27313
								0.656621	0.683086	0.706229	0.584305	0.810126	0.746622	0.826738	0.413972
								0.532637	0.472798	0.693741	0.700583	0.570107	0.694655	0.801135	0.51017
								0.509439	0.504867	0.844561	0.866627	0.501963	0.712436	0.606397	0.596916
								0.373678	0.43346	0.718028	0.846445	0.308265	0.708603	0.257973	0.729487
								0.559034	0.676115	0.742133	0.680884	0.462488	0.479286	0.363798	0.718069
								0.57375	0.615265	0.816518	0.626816	0.312685	0.647194	0.611936	0.783819
0.155105	0.0583231	0.87113	0.796013	0.739991	0.728578	0.68631	0.598493	0.676924	0.770103	0.645999	0.725896	0.485657	0.641847	0.739113	0.744831
0.241447	0.233386	0.849908	0.804957	0.764943	0.617686	0.697604	0.555406	0.528149	0.551344	0.775447	0.65295	0.540133	0.171991	0.706562	0.797611
0.189628	0.361361	0.868694	0.823433	0.623745	0.600818	0.827915	0.56065	0.565839	0.418184	0.833205	0.542181	0.471915	0.352091	0.304461	0.755487
0.259276	0.34797	0.773967	0.815794	0.605211	0.516781	0.762165	0.689084	0.43141	0.33983	0.751005	0.404932	0.753262	0.219642	0.433106	0.599349
0.363669	0.409993	0.899319	0.814151	0.720678	0.48949	0.590628	0.712126	0.731564	0.396666	0.810315	0.451163	0.791617	0.29727	0.458281	0.719026
0.582659	0.640416	0.73388	0.827298	0.771202	0.647997	0.696464	0.681805	0.561304	0.286313	0.748389	0.839471	0.677915	0.506403	0.518455	0.827158
0.653649	0.763158	0.82723	0.814858	0.462769	0.492123	0.63442	0.685118	0.135801	0.362798	0.61886	0.709181	0.676546	0.460809	0.611364	0.593101
0.782239	0.786775	0.901976	0.831207	0.62827	0.496165	0.516439	0.681066		0.660434	0.749306	0.627257	0.733861	0.581169	0.692598	0.587636
0.86008	0.709816	0.880115	0.885582	0.768571	0.665925	0.594302	0.747819		0.627849	0.916651	0.626195	0.797643	0.771922	0.801852	0.399388
0.764305	0.730502	0.872147	0.831499	0.80688	0.623402	0.576157	0.677514		0.698653	0.756615	0.542617	0.743106	0.794654	0.852302	0.484244
0.669498	0.814712	0.896907	0.795294	0.623385	0.472843	0.694122	0.531432		0.643541	0.541809	0.887567	0.908717		0.85292	0.60869
0.530883	0.756613	0.773565	0.816777	0.424394	0.735399	0.790197	0.58263		0.611373	0.625024	0.906673	0.790489		0.805547	0.707567
0.649257	0.81139	0.782185	0.86922	0.752479	0.733625	0.653967	0.622517		0.762281	0.290904	0.816993	0.842078		0.752982	0.832285
0.598914	0.690761	0.708642	0.85269	0.657881	0.564316	0.795883	0.717974		0.979338	0.789702	0.659913	0.800379			0.742631
0.787261	0.799424	0.83204	0.875721	0.779844	0.632019	0.796177	0.622209		0.872307	0.863733	0.597837				0.224928
0.903001	0.802589	0.83435	0.795216	0.601468	0.740142	0.797864	0.5775			0.886833	0.781271				0.592449
1.00126	0.849741	0.79941	0.824128	0.63956	0.731718	0.753725	0.695202			0.539712	0.664186				0.710031
0.933558	0.627766	0.727876	0.787309	0.774569	0.754828	0.681341	0.555948			0.425812					0.738961
0.557475	0.503788	0.845547	0.774838	0.70161	0.637088	0.682136	0.550372			0.469346					0.916324
0.494887	0.404609	0.861421	0.714215	0.691387	0.757602	0.748753	0.520962			0.408892
0.512345	0.247648	0.875754	0.740739	0.686867	0.683113	0.769362		0.857361	0.819639	0.81149	0.503778	0.182213	0.526656	0.644181	0.693203
0.420008	0.360403	0.896467	0.73297	0.360662	0.715766	0.818962		0.820056	0.670473	0.820095	0.444723	0.414833	0.67078	0.428913	0.501416
0.442779	0.503293	0.877465	0.792736	0.0147897	0.668759	0.800966		0.49068	0.387953	0.669966	0.682838	0.574909	0.71029	0.592531	0.351209
0.563009	0.492946	0.867767	0.751928	0.0980002	0.698653	0.83884		0.418231	0.195194	0.783803	0.718992	0.339466	0.638486	0.724428	0.187386
0.76162	0.429735	0.904469	0.700773	0.327051	0.500128	0.764959		0.612107	0.283803	0.698986	0.829246	0.637428	0.763098	0.655272	0.115511
0.749788	0.366829	0.896242	0.638339	0.310896	0.429187	0.840048		0.360275	0.192841	0.357222	0.67884	0.70442	0.69302	0.532614	0.150149
0.657845	0.517252	0.894786	0.69061	0.534869	0.324539	0.794713		0.20134	0.335387	0.445021	0.526553	0.713	0.486115	0.430349	0.869868
0.84805	0.428599	0.833673	0.658865	0.610628	0.380275	0.750662		0.407397	0.573062	0.195618	0.224752	0.674828	0.692621	0.227742	0.751484
0.82849	0.583949	0.782935	0.723566	0.676746	0.271327	0.812857		0.53764	0.629867	0.19403	0.282441	0.661873	0.347585	0.507984	0.645549
0.668173	0.729212	0.763323	0.797441	0.559011	0.204039	0.781656		0.78574	0.769054	0.361841	0.465791	0.785711	0.495911	0.41839	0.663891
0.799476	0.743174	0.897673	0.726891	0.746453	0.367822	0.760669		0.524198	0.901409	0.174938	0.71959	0.821811	0.587816	0.53849	0.665284
0.848323	0.611375	0.856331	0.748611	0.524092	0.645781	0.726191		0.681788	0.783835	0.70073	0.635414	0.810697	0.74977	0.678073	0.820617
	0.635336	0.671523	0.813419	0.652635	0.592166	0.706233		0.825372	0.566694	0.732722	0.686598	0.866833	0.585172	0.694279	0.91434
	0.782698	0.868714	0.501624	0.642498	0.695184	0.810938		0.320955	0.740978	0.760289	0.481721	0.778257	0.735238	0.472838	0.768116
	0.346837	0.87353	0.518849	0.723982	0.760884	0.668406		0.390244	0.744092	0.753869	0.869741	0.674567	0.836007	0.497724	0.710347
	0.536639	0.844484	0.614431	0.818287	0.688083	0.64798		0.487286	0.715109	0.539908	0.798002	0.553773	0.765712	0.668332	0.700726
	0.737718	0.769259		0.813331	0.627782	0.616826		0.612811	0.329135	0.643874	0.831624	0.822636	0.563057	0.6673	0.195441
	0.756921	0.685706		0.305353	0.61361	0.628046		0.703711	0.256088	0.652397	0.771572	0.781246	0.356852	0.748181	0.453928
	0.80268	0.621312			0.715046	0.709384		0.836191	0.400058	0.280101	0.92718	0.400614	0.601043	0.721866	0.417974
	0.661679	0.557863			0.552761	0.74762		0.837004	0.539666	0.374922	0.856873		0.533851	0.818734	0.410717
	0.661609	0.623672			0.445129	0.557869		0.865585	0.604657	0.402498	0.757231		0.385352	0.877133	0.645986
	0.657958	0.762792			0.142025	0.434427		0.736688	0.781292	0.345585	0.136951		0.401663	0.800001	0.636702
	0.25545	0.737467			0.438543	0.409435		0.714852	0.7712	0.483354	0.341196		0.588443	0.537085	0.447566
	0.20171	0.813669				0.394875			0.84261	0.75916			0.916177	0.690093
		0.853353				0.28987			0.642776	0.665548			0.792409
		0.584688				0.541863			0.578945	0.795061			0.30363
		0.524752				0.632185			0.864324	0.747673			0.433647
		0.420942				0.623388			0.839224	0.819133			0.785411
		0.392777				0.697044			0.292975	0.880613
		0.564234				0.616437				0.599391
		0.543652				0.608574				0.51713
		0.485268				0.543025				0.446848
		0.52686						0.94209	0.824186	0.798296	0.614063	0.69934	0.821606	0.637869	0.606309
		0.723114						0.590406	0.792607	0.796579	0.399734	0.858025	0.670175	0.529638	0.461475
		0.289784						0.760561	0.110034	0.806491	0.418961	0.89675	0.646613	0.662301	0.662031
		0.574057						0.352264	0.392922	0.57218	0.12737	0.711122	0.702289	0.769328	0.835759
0.743441	0.891877	0.916428	0.858407	0.64372	0.714242	0.489996	0.830438	0.226276	0.637425	0.500781	0.339909	0.321453	0.777461	0.650894	0.51423
0.891012	0.779975	0.620045	0.873107	0.664135	0.207593	0.521783	0.74505	0.39516	0.626779	0.729122	0.658752	0.418549	0.699972	0.614214	0.152609
0.934493	0.698498	0.69161	0.955262	0.757876	0.300401	0.672887	0.704542	0.540291	0.683042	0.647854	0.792608	0.723497	0.59746	0.727943	0.355532
0.669452	0.866992	0.887269	0.945382	0.660107	0.818848	0.784498	0.692587	0.696516	0.815879	0.483603	0.936055	0.721773	0.883178	0.828584	0.5831
0.324646	0.692512	0.955533	0.837199	0.782021	0.867122	0.741314	0.766369	0.568117	0.68403	0.310075	0.876139	0.669408	0.466675	0.700717	0.673923
0.22227	0.492125	0.960697	0.870414	0.827327	0.84141	0.804784	0.829595	0.589364	0.426368	0.576941	0.7761	0.632578	0.603329	0.403	0.894187
0.604065	0.46007	0.599341	0.832551	0.685035	0.707808	0.820593	0.739247	0.498042	0.421393	0.874467	0.572926	0.477438	0.690304	0.347781	0.514726
0.84177	0.605542	0.245114	0.738184	0.592053	0.812295	0.747806	0.724665	0.823196	0.785325	0.790364	0.828814	0.438293	0.78322	0.366698	0.733047
	0.931558	0.574395	0.824415	0.79931	0.848859	0.834363	0.746607	0.68148	0.420361	0.611411	0.747903	0.518951	0.670797	0.272473	0.321598
	0.174666	0.911036	0.910459	0.713115	0.858413	0.813241	0.763476	0.891406	0.449663	0.549157	0.584349		0.37423	0.145997	0.674565
	0.0961308	0.693418	0.914296	0.815515	0.750661	0.834514	0.78516	0.634478		0.765348	0.382335		0.115168	0.293881	0.904642
	0.580562	0.905075	0.872455	0.524846	0.761956	0.806421	0.761671	0.671415		0.41959	0.835895		0.57331	0.49034	0.767915
	0.899293	0.931065	0.891987	0.705412	0.815586	0.787801	0.72859	0.579489		0.224329	0.834551		0.725464	0.576143	0.793811
	0.743495	0.745297	0.793948	0.760444	0.930095	0.756889	0.773822			0.836009	0.889047		0.416758	0.660286	0.685163
	0.884607	0.643968	0.827099		0.764398	0.797256	0.832579			0.675961	0.860566			0.717811	0.695366
	0.92554	0.57799	0.848204		0.788813	0.848101	0.767355			0.579037	0.601371			0.744126	0.519598
	0.521013	0.928506	0.722802		0.471347	0.727371	0.613803			0.48453	0.765838			0.566839	0.25135
		0.643368	0.839401			0.894532	0.512804			0.578613	0.855737			0.372477	0.887268
		0.547057	0.809594			0.897378	0.674187			0.630788	0.532473			0.45451	0.839092
		0.790154	0.716425			0.785212	0.581514			0.764318	0.674561			0.653416	0.514338
		0.851836	0.636403			0.912502	0.61058			0.824419	0.375264			0.508907	0.893983
		0.981458	0.71033			0.674231	0.587333				0.936793			0.695768
		0.645571	0.726601				0.417766							0.37567
		0.453004	0.590969				0.471698							0.300521
		0.696209	0.887469											0.619763
		0.283755	0.763729											0.688712
		0.696486	0.684705											0.583392
			0.568255											0.604706
			0.344235											0.635066
			0.297192											0.75462
			0.875866											0.728089
														0.844892
								0.676292	0.445891	0.654576	0.426431	0.141278	0.140887	0.606115	0.183324
								0.506869	0.435766	0.717581	0.55893	0.419132	0.146541	0.616558	0.302608
								0.313254	0.451503	0.658181	0.463346	0.619335	0.410601	0.56572	0.449819
								0.307716	0.507148	0.787283	0.713811	0.63233	0.588679	0.649824	0.509205
								0.453014	0.230555	0.416271	0.639161	0.705785	0.711422	0.821318	0.585212
								0.40454	0.551688	0.312576	0.508016	0.7784	0.713889	0.705977	0.508089
								0.268821	0.743823	0.294062	0.60224	0.725352	0.794602	0.857272	0.744939
								0.919792	0.84386	0.15199	0.64002	0.424386	0.526991	0.707696	0.195108
								0.739001	0.645748	0.239263	0.459738	0.751314	0.732261	0.513149	0.536172
								0.647923	0.501903	0.432511	0.386328	0.781662	0.651703	0.662637	0.591907
								0.575406	0.27945	0.582804	0.436799	0.577969	0.606178	0.476415	0.494267
								0.413703	0.22242	0.675226	0.603928	0.454929	0.761601	0.23124	0.786451
								0.598565	0.403971	0.672446	0.583024	0.393973	0.807491	0.145842	0.806662
0.58882	0.480333	0.849911	0.867638	0.230402	0.669976	0.718692	0.787969	0.640388	0.692961	0.816694	0.408869	0.523799	0.773172	0.178234	0.749918
0.75071	0.82325	0.787611	0.861547	0.261487	0.75858	0.583298	0.723796	0.528077	0.585337	0.772881	0.609581	0.666763	0.715705	0.249703	0.699255
0.395507	0.532118	0.897697	0.818854	0.434226	0.77518	0.365913	0.823593	0.704974	0.394914	0.810875	0.625904	0.807445	0.623591	0.593961	0.786161
0.376969	0.593829	0.881193	0.762193	0.429772	0.657133	0.455909	0.72326	0.398731	0.195442	0.793437	0.688147	0.640272	0.702823	0.754284	0.637549
0.239645	0.581178	0.877307	0.645711	0.642691	0.786341	0.548259	0.780093	0.372219	0.807873	0.772035	0.806349	0.67204	0.423921	0.71478	0.492117
0.557241	0.523215	0.576062	0.680174	0.759719	0.536972	0.218211	0.791502	0.567251	0.759754	0.869004	0.852312	0.767708	0.501507	0.678315	0.717953
0.215196	0.410777	0.461603	0.781801	0.740197	0.316609	0.383631	0.733625	0.50503	0.647397	0.846822	0.826355	0.631248	0.521493	0.659321	0.626536
0.0863014	0.330741	0.617969	0.779739	0.771198	0.455895	0.599602	0.746819	0.642699	0.476422	0.766008	0.763008	0.723908	0.396077	0.506125	0.743415
0.361451	0.423862	0.440391	0.763759	0.591845	0.472313	0.388928	0.764176	0.771181	0.520998	0.626478	0.580842	0.552917	0.698115	0.774326	0.686914
0.475199	0.392676	0.159942	0.788972	0.555143	0.531288	0.732686	0.643214	0.683056	0.704778	0.520013	0.398071	0.761077	0.585144	0.708794
0.790768	0.772749	0.406172	0.758142	0.607375	0.667387	0.817489	0.707512	0.701221	0.626531	0.409134	0.173145	0.552705		0.643669
0.856347	0.793303	0.310497	0.723423	0.396321	0.774261	0.764696	0.747949		0.644282	0.572831	0.355578			0.740504
0.67033	0.585244	0.568317	0.816224	0.735354	0.698212	0.76218	0.705961		0.645169	0.782336				0.630819
0.715721	0.881929	0.676746	0.825657	0.841852	0.640961	0.774956	0.703777		0.854422	0.479579				0.525675
0.316642	0.696039	0.386307	0.768232	0.849493	0.759331	0.757687	0.676275		0.861187	0.423446
0.425925	0.911937	0.909138	0.823047	0.701846	0.583809	0.841316	0.697062		0.775361	0.61855
	0.846885	0.528207	0.842847	0.83021	0.708678	0.817986	0.653609			0.641472		0.719999	0.561147	0.682914	0.518454
	0.633829	0.492251	0.695774	0.786508	0.683084	0.762776	0.666688			0.444801		0.694162	0.639213	0.530323	0.666126
	0.0445952	0.717003	0.678673	0.754186	0.68559	0.876361	0.756921			0.773046		0.66386	0.74658	0.445902	0.794904
		0.862456	0.818991	0.751304	0.770141	0.692196	0.750223	0.386281	0.775874	0.120861	0.345867	0.854589	0.460536	0.748448	0.59533
		0.815118	0.759418	0.795431	0.7909	0.884684	0.764004	0.813285	0.571712	0.387779	0.619053	0.757959	0.702424	0.790088	0.679467
		0.883057	0.85837	0.564493	0.228424	0.867033	0.740954	0.855362	0.365933	0.263146	0.648272	0.725353	0.660542	0.760007	0.514939
		0.822806	0.877585	0.838098			0.587944	0.860434	0.157805	0.628261	0.763318	0.645703	0.734097	0.591347	0.407954
		0.762	0.864119	0.812634			0.56262	0.703742	0.267857	0.516224	0.68947	0.811069	0.53728	0.401726	0.346786
		0.563172	0.790474	0.501628			0.651391	0.776096	0.137263	0.659577	0.837785	0.721794	0.617746	0.721813	0.50198
		0.868872	0.77696	0.0662849			0.53909	0.766968	0.296867	0.684513	0.740793	0.918982	0.634288	0.688015	0.645368
		0.69945	0.61347					0.774455	0.293882	0.790454	0.840863	0.852471	0.43541	0.536478	0.351521
			0.635661					0.489702	0.327061	0.790677	0.785015	0.758535	0.735369	0.314273	0.698409
			0.747684					0.448214	0.465429	0.765512	0.791904	0.835453	0.714518	0.435162	0.747731
								0.369833	0.606354	0.718771	0.691421	0.816928	0.434032	0.540366	0.436912
								0.454276	0.514772	0.678345	0.695725	0.731622	0.460671	0.566866	0.404932
								0.849002	0.707308	0.604864	0.347801	0.646431	0.612848	0.428946	0.514086
								0.878773	0.703451	0.700715	0.478778	0.731639	0.724129	0.502741	0.804142
								0.189821	0.697425	0.765	0.638879	0.738669	0.684027	0.523429	0.735354
								0.503514	0.882082	0.653667	0.684454	0.871804	0.484555	0.295017	0.85303
								0.521785	0.724875	0.407654	0.79259	0.661919	0.435405	0.300935	0.57886
								0.54483	0.698998	0.727425	0.626256	0.754336	0.630108	0.655081	0.529211
								0.811565	0.506601	0.518953	0.202751	0.676439	0.455218	0.764355	0.656149
								0.763484	0.402141	0.750001	0.273993	0.783438	0.340415	0.816344	0.634681
								0.790074	0.613067	0.663722	0.681428	0.49168	0.175046	0.701401	0.148775
								0.504992	0.772987	0.780359	0.622779	0.388809	0.215297	0.655178	0.300833
								0.820407	0.728431	0.854122	0.798274			0.72277	0.354434
								0.916442	0.749554	0.840982	0.828294			0.697012	0.754675
								0.081445		0.210889	0.855627				0.797048
										0.371226	0.600908				0.855044
											0.761927	0.29791	0.41978	0.300992	0.467051
												0.315797	0.317075	0.0930711	0.691739
0.603487	0.683196	0.756683	0.69588	0.70606	0.426464	0.555706	0.279263					0.409107	0.155227	0.57971	0.715359
0.512618	0.838831	0.902513	0.78685	0.721977	0.439675	0.477544	0.235745	0.558253	0.388634	0.156763	0.279434	0.464355	0.264404	0.598852	0.581134
0.61915	0.783605	0.75721	0.726884	0.201334	0.713094	0.661778	0.145837	0.38065	0.310284	0.189556	0.250945	0.688862	0.16588	0.769715	0.795019
0.642411	0.645121	0.859043	0.847438	0.304576	0.630055	0.668718	0.146399	0.298786	0.430038	0.399779	0.217504	0.631517	0.240605	0.725794	0.722484
0.488457	0.681804	0.879027	0.644593	0.69088	0.389885	0.412506	0.129617	0.26161	0.474629	0.422785	0.498108	0.633453	0.416531	0.711623	0.559698
0.436689	0.62449	0.691917	0.575446	0.706657	0.21053	0.650954	0.211683	0.402398	0.63166	0.636855	0.686314	0.756785	0.393366	0.48894	0.79127
0.846442	0.517337	0.878078	0.677945	0.205102	0.1984	0.518983	0.327502	0.558548	0.607673	0.657941	0.511532	0.518333	0.557509	0.671973	0.505779
0.311116	0.398141	0.795832	0.79203	0.413725	0.138275	0.593698	0.372496	0.874056	0.491903	0.791711	0.664777	0.729495	0.519889	0.796038	0.414352
0.377161	0.595086	0.549894	0.65582	0.514821	0.419645	0.383687	0.550633	0.822444	0.671835	0.737573	0.810834	0.756618	0.680383	0.611586	0.550044
0.351394	0.709864	0.799788	0.585342	0.692024	0.656382	0.438276	0.448262	0.795165	0.850457	0.713678	0.538429	0.681609	0.568395	0.727738	0.738891
0.496693	0.630494	0.788112	0.690796	0.75167	0.54804	0.400564	0.476053	0.753302	0.795152	0.684829	0.748223	0.760438	0.77856	0.336304	0.507835
0.555834	0.748846	0.617817	0.790061	0.568935	0.524252	0.558506	0.405292	0.613432	0.634518	0.696723	0.783198	0.644214	0.625469	0.355733	0.457831
0.750682	0.5723	0.602613	0.580085	0.71441	0.586174	0.638125	0.371478	0.774139	0.354395	0.73946	0.68038	0.399235	0.640707	0.493907	0.315768
0.543674	0.457461	0.747862	0.676223	0.455319		0.628369	0.655922	0.70062	0.268415	0.5478	0.321878	0.817218	0.594489	0.48616	0.147979
0.765968	0.355985	0.839748	0.753811	0.704975		0.447509		0.650742	0.44653	0.463555	0.497358	0.806679	0.73076	0.575338	0.250058
0.850243	0.501845	0.845073	0.868547	0.736136		0.603305		0.622448	0.0870139	0.5872	0.416829	0.544935	0.807904	0.46943	0.531568
0.738741	0.719058	0.80517	0.646304	0.703477		0.604894		0.358427	0.313733	0.708828	0.120823	0.416595	0.617298	0.70729	0.625086
0.798234	0.70582	0.695595	0.716298	0.803742				0.306061	0.598781	0.750307	0.501502	0.285031	0.742819	0.75741	0.739136
0.796001	0.611672	0.857861	0.837889					0.615959	0.774232	0.34219	0.601353	0.837494	0.773283	0.577981	0.463399
0.7755	0.452401	0.803298	0.898107					0.26765	0.790349	0.254594	0.741808		0.652602	0.336599	0.368922
0.316091	0.454675	0.684434	0.762274					0.172866	0.862653	0.148732	0.847884		0.762982	0.691037	0.380142
	0.643164	0.829087	0.897192					0.69238	0.868257	0.254095	0.531766		0.659098		0.47603
	0.482221	0.709499	0.918146					0.850918	0.660904	0.333909	0.58007		0.578486		0.720109
	0.490642	0.729619	0.854827						0.662358	0.351447	0.774313		0.457979		0.70363
	0.657325	0.725231	0.778147						0.625876	0.501672	0.810119				0.65387
	0.181447	0.712741	0.718159						0.698588	0.625429	0.839695				0.890384
		0.717614	0.724543						0.784344	0.591701	0.653472				0.810056
		0.682381	0.741379						0.856083	0.621825	0.594123				0.845417
		0.804547	0.72714						0.32984	0.770773	0.853603				0.859988
		0.821957	0.604522						0.898417	0.69183	0.815497	0.573591	0.729458	0.290372	0.310571
		0.781717	0.59997							0.886808	0.787313	0.468179	0.655869	0.363333	0.284937
		0.831649	0.616486							0.890014		0.598669	0.825744	0.547785	0.248861
		0.575965	0.661134					0.356338	0.368638	0.315823	0.369155	0.604383	0.871018	0.486377	0.37717
		0.596059	0.755299					0.14751	0.34191	0.283823	0.243797	0.662452	0.685539	0.134455	0.478284
		0.486679	0.578677					0.244827	0.58802	0.289944	0.498289	0.700803	0.65208	0.42599	0.485069
		0.348475	0.805245					0.519265	0.845424	0.496263	0.378894	0.621558	0.547552	0.370042	0.664972
		0.549384	0.843656					0.703753	0.874882	0.661993	0.495398	0.805974	0.70187	0.222558	0.767814
		0.559477	0.744278					0.725487	0.787581	0.832653	0.596023	0.569787	0.540326	0.253037	0.677065
		0.532415	0.615489					0.7548	0.679797	0.750673	0.6235	0.534552	0.674098	0.335015	0.621427
			0.498693					0.654768	0.453336	0.514892	0.554903	0.260507	0.741287	0.442651	0.700387
			0.482623					0.317184	0.32211	0.81399	0.694389	0.34873	0.609263	0.347049	0.699958
			0.767765					0.436725	0.489115	0.737487	0.196608	0.264318	0.596647	0.499392	0.794363
			0.738354					0.254097	0.666468	0.651601	0.344922	0.387101	0.832901	0.668372	0.825746
			0.52102					0.614951	0.716053	0.741535	0.103745	0.669537	0.771846	0.814799	0.475048
			0.594964					0.853201	0.700646	0.87971	0.229283	0.797135	0.777256	0.676407	0.609642
			0.583145					0.631348	0.801162	0.817142	0.373078	0.758747	0.887774	0.681421	0.308182
			0.84157					0.687575	0.854011	0.871813	0.688954	0.742953	0.626771	0.743263	0.251144
			0.551917					0.459678	0.714039	0.694896	0.657528	0.803026	0.512684	0.610166	0.603018
			0.644632					0.460364	0.545022	0.57595	0.734305	0.503422	0.758277	0.557642	0.642442
			0.558895					0.330479	0.584005	0.343124	0.710584	0.589641	0.569739	0.656719	0.792991
0.821962	0.714606	0.862667	0.752409	0.633843	0.486298	0.565347	0.484654	0.735886	0.796648	0.84104	0.796677		0.56056	0.812626	0.620828
0.744776	0.761802	0.904542	0.848726	0.432283	0.549711	0.462417	0.437812	0.741976	0.879514	0.560205	0.755997		0.566655	0.771657	0.675714
0.796822	0.745885	0.832019	0.817509	0.796045	0.663348	0.321229	0.42184	0.654125	0.748102	0.707873	0.830426		0.572777	0.823399	0.274496
0.742119	0.730455	0.677941	0.890134	0.641618	0.740269	0.273755	0.2325	0.202259	0.601387	0.622188	0.773372		0.541623	0.674626	0.566404
0.583535	0.812205	0.791821	0.878706	0.739252	0.563053	0.4247	0.352361	0.318307	0.661371	0.322824	0.733865		0.659391	0.692658	0.396396
0.491192	0.840925	0.897364	0.865997	0.799428	0.639208	0.439931	0.30354	0.618377	0.854921	0.539534	0.435183		0.790987	0.468901	0.690439
0.630087	0.636784	0.79233	0.756355	0.633643	0.400068	0.538321	0.385258	0.70308	0.912752	0.438807	0.72489		0.711933	0.647772	0.716836
0.736599	0.810679	0.874209	0.819075	0.543554	0.447963	0.349803	0.526091		0.829021	0.367935	0.520032		0.188482	0.47128	0.797998
0.837374	0.596298	0.748127	0.813017	0.0082481	0.619052	0.445439	0.430166		0.63509	0.66947	0.458052		0.227801	0.547967	0.625515
0.514325	0.575717	0.688984	0.896712	0.360888	0.635572	0.271853	0.569718		0.791583	0.832243	0.315315		0.458038	0.654039	0.842931
0.53828	0.779166	0.657798	0.778034	0.646991	0.541367	0.338164	0.460582		0.838156	0.653016	0.323874		0.477893	0.767973	0.0595808
0.690321	0.633294	0.761764	0.856384	0.600464	0.421912	0.448429	0.59214		0.662749	0.822783	0.710793			0.633119	0.809967
0.377128	0.779417	0.674418	0.73775	0.731611	0.41011	0.415524	0.417228		0.482524	0.802386	0.595692			0.835901	0.831533
0.184107	0.509673	0.825063	0.711227	0.642785	0.54123	0.243531	0.582225		0.408674	0.772479	0.420177			0.812854
0.15774	0.776712	0.57042	0.830862	0.664823	0.466753	0.468205	0.538465		0.0674867	0.819352	0.632431			0.793837
0.458405	0.855838	0.633811	0.848923	0.863321	0.516048	0.654753	0.27675		0.383417	0.150444	0.71642			0.837589
0.241	0.790496	0.625962	0.728807	0.199215	0.467876	0.429124			0.724063	0.367169	0.773118
0.425086	0.763906	0.543187	0.852252	0.789746	0.469812				0.79071		0.737641	0.425327	0.535878	0.411469	0.092684
0.481988	0.790544	0.631389	0.770398		0.28747						0.850162	0.167683	0.286281	0.658431	0.440825
0.849584	0.768811	0.800901	0.872126								0.851249	0.0700227	0.558044	0.711449	0.504322
0.667965	0.722191	0.79524	0.647329					0.200904	0.403531	0.412714	0.232499	0.221943	0.710109	0.748375	0.233798
0.85103	0.63612	0.671025	0.737714					0.418768	0.655522	0.47202	0.319083	0.491459	0.666023	0.527274	0.407865
0.620931	0.663277	0.836267	0.91717					0.409498	0.60438	0.399093	0.54465	0.679859	0.671214	0.498595	0.672779
0.493852	0.636989	0.831712	0.906858					0.596179	0.823621	0.572384	0.717419	0.65712	0.65769	0.675163	0.79661
0.494848	0.764001	0.644015	0.718082					0.559262	0.597162	0.590445	0.698696	0.796753	0.656488	0.665025	0.494795
0.731194	0.504314	0.680959	0.70733					0.357434	0.321805	0.327179	0.792932	0.647004	0.383804	0.688956	0.736501
0.709402	0.546498	0.80027	0.821965					0.729148	0.107562	0.396818	0.837805	0.721209	0.213635	0.588775	0.636333
0.80952	0.778673	0.761624	0.743077					0.375785	0.264435	0.525227	0.85142	0.547756	0.683622	0.841033	0.627415
0.810733		0.800584	0.806874					0.639767	0.380749	0.634906	0.375648	0.620572	0.685047	0.599591	0.609001
		0.763664	0.811176					0.832568	0.436273	0.663098	0.148799	0.560473	0.401829	0.609688	0.776602
		0.666739	0.747567					0.806665	0.622812	0.745333	0.430515	0.527764	0.662507	0.243376	0.865017
		0.846825	0.751324					0.588757	0.592261	0.737359	0.56356	0.706077	0.509959	0.730275	0.573645
		0.789173	0.833364					0.661286	0.763498	0.862824	0.572219	0.572156	0.563183	0.604038	0.822174
		0.761297	0.583195					0.519415	0.681938	0.457121	0.605757	0.774642	0.789351	0.772577	0.6728
		0.87414	0.677866					0.349208	0.879269	0.703011	0.755619	0.816621	0.746499	0.866164	0.797092
		0.87432	0.798914					0.37837	0.738163	0.63102	0.751604	0.83648	0.829262	0.879052	0.891329
		0.702768	0.774901					0.722047	0.495686	0.728072	0.766667	0.791119	0.557205	0.566494	0.854119
		0.61897	0.577879					0.785693	0.477334	0.816181	0.743123	0.546391	0.475898	0.468683	0.372427
		0.637988	0.609248					0.743263	0.534759	0.743476	0.877162		0.473134	0.331089
		0.796118	0.661928					0.733467	0.786902	0.779591	0.613809		0.159534	0.665988
		0.808218	0.563466					0.867748	0.728793	0.761004	0.693802			0.845015
		0.817888	0.566546					0.766232	0.556697	0.665347	0.459427			0.558476
		0.762348	0.624109					0.714694	0.370653	0.707876	0.541936			0.300459
		0.647066							0.760415	0.259552	0.352785			0.864579
		0.582515							0.191041	0.302182	0.409205			0.348191
		0.487204							0.749938	0.629716	0.686814			0.332697
		0.498184								0.848188	0.845026
		0.499493								0.51381
0.613725	0.73771	0.780809	0.715276	0.693696	0.773623	0.635999	0.249271			0.680163
0.696292	0.780937	0.704305	0.784847	0.675796	0.60651	0.521274	0.320673			0.816725		0.821492	0.521874	0.0144191	0.192182
0.822916	0.687942	0.852601	0.918832	0.825402	0.516496	0.419702	0.498288			0.821998		0.810789	0.653958	0.411438	0.335308
0.841996	0.834479	0.760374	0.848131	0.48078	0.374344	0.453041	0.521094			0.199766		0.754833	0.615495	0.270363	0.513926
0.746427	0.697991	0.894206	0.661065	0.6233	0.562311	0.689486	0.310437	0.625549	0.576991	0.792386	0.500955	0.717341	0.750743	0.392838	0.65156
0.765029	0.774805	0.753333	0.764331	0.667152	0.650845	0.642729	0.33849	0.749619	0.460884	0.474234	0.512327	0.849127	0.796415	0.426514	0.722612
0.793663	0.792016	0.733581	0.624847	0.714836	0.718264	0.379751	0.520611	0.565924	0.265928	0.502696	0.646047	0.919417	0.850946	0.471639	0.744487
0.625288	0.696182	0.853564	0.757591	0.669644	0.843554	0.539359	0.653056	0.341127	0.683902	0.300227	0.299124	0.797036	0.646647	0.728698	0.548445
0.837255	0.825764	0.690371	0.5433	0.743223	0.832749	0.265261	0.56923	0.477862	0.638702	0.516397	0.339398	0.791372	0.903384	0.712803	0.214743
0.780228	0.83354	0.854263	0.675042	0.626866	0.718525	0.597211	0.297052	0.44036	0.621266	0.539882	0.287909	0.80086	0.815659	0.728157	0.0997742
0.382467	0.658566	0.726287	0.712483	0.654396	0.524873	0.691241	0.429661	0.252194	0.790535	0.707096	0.398165	0.613291	0.881515	0.709609	0.466273
0.261151	0.518986	0.803824	0.761136	0.512955	0.850112	0.862236	0.0524876	0.673722	0.615542	0.727305	0.487369	0.624819	0.723181	0.497195	0.529674
0.251067	0.456285	0.690545	0.80576	0.127753	0.539525	0.497087	0.594174	0.707015	0.758845	0.664068	0.587696	0.551663	0.528652	0.412653	0.788036
0.47252	0.629409	0.669802	0.977519	0.0874184	0.399838	0.333531		0.4229	0.857102	0.349137	0.731214	0.669669	0.818528	0.309667	0.685252
0.231234	0.805484	0.764854	0.999921		0.739144	0.747839		0.754379	0.466912	0.156882	0.778262	0.256468	0.981753	0.652192	0.503131
0.499374	0.81257	0.842247	0.738765		0.965841	0.784447		0.758872	0.668736	0.084226	0.478098	0.57855	0.605513	0.731662	0.75512
0.702352	0.714338	0.849064	0.965235		0.9309			0.61421	0.607813	0.331801	0.253753	0.765891	0.41587	0.681847	0.830345
0.693521	0.54497	0.750677	0.801701					0.381092	0.893515	0.262417	0.761179	0.788171	0.886353	0.800111	0.77986
0.749212	0.406194	0.755881	0.696589					0.677334	0.331866	0.378166	0.653577	0.581622	0.64585	0.725659	0.724827
0.819201	0.579498	0.59076	0.705626					0.735763	0.662297	0.568496	0.743821	0.613986	0.783994	0.820496	0.73905
0.805853	0.243699	0.716157	0.831086					0.803462	0.876728	0.652598	0.657721	0.881321	0.60814	0.597573	0.405017
0.550689	0.524624	0.802064	0.819669					0.808509	0.592955	0.589466	0.560909	0.671705	0.356846	0.799021	0.559063
	0.83526	0.809102	0.846289					0.770702	0.476554	0.660544	0.534062		0.417328	0.518694	0.719961
	0.903446	0.804281	0.71379					0.762742	0.485388	0.733851	0.6619		0.770852	0.842635	0.702109
	0.916402	0.842179	0.710696					0.846679	0.786682	0.576958	0.805659		0.818268	0.781186	0.85832
	0.835304	0.921278	0.934636					0.627312	0.761702	0.349107	0.435624		0.819388	0.654514	0.753867
	0.839661	0.846276	0.961198					0.799118	0.827684	0.314944	0.363178		0.56263	0.742173	0.206955
	0.708979	0.764634	0.884044					0.770959	0.913962	0.53986	0.552616		0.358562	0.749753	0.3821
	0.75852	0.854445	0.919904					0.926533	0.815068	0.660002	0.532306		0.541306	0.803961	0.553557
	0.742567	0.772152	0.818388					0.943955	0.363073	0.81405	0.421812		0.821789		0.621123
		0.907168	0.898497					0.402658		0.761481	0.269032		0.964435		0.497943
		0.937146	0.893119							0.546571	0.171529		0.837104
		0.847414	0.73837							0.800497	0.249254		0.219192
		0.770222	0.656073							0.777864	0.593142		0.533251
		0.659679	0.887888							0.809388	0.702461
		0.733883								0.695606	0.880852
		0.860478									0.603876
		0.888184									0.826675
		0.752951									0.642349
		0.653526									0.793407
		0.857083									0.673148
		0.528148									0.84227
		0.573832									0.64559
		0.664298									0.867717
0.604451	0.532975	0.537731	0.636878	0.215368	0.801578	0.513636	0.30264				0.859037
0.508169	0.793479	0.593306	0.704099	0.41534	0.685499	0.484662	0.418358				0.815468
0.664763	0.688234	0.710955	0.748103	0.385203	0.76313	0.435527	0.206711				0.846409
0.628127	0.541483	0.693889	0.640477	0.661986	0.754457	0.242568	0.251773
0.427459	0.855807	0.745094	0.6767	0.643879	0.613242	0.421182	0.353211
0.0969848	0.861429	0.782507	0.726655	0.658031	0.332702	0.486887	0.327479
0.307006	0.658457	0.82852	0.580999	0.730064	0.524322	0.475503	0.183635
0.376661	0.33684	0.652575	0.691578	0.872946	0.673316	0.308448	0.241148
0.244846	0.418155	0.603656	0.59115	0.564355	0.505571	0.235783	0.497693
0.542562	0.703896	0.578079	0.816016	0.187137	0.382741	0.545824	0.632421
0.661113	0.844157	0.609647	0.779269	0.303754	0.790418	0.523302	0.523286
0.827432	0.852838	0.69649	0.726447	0.708261	0.772484	0.444487	0.522515
0.885216	0.683897	0.699938	0.775064	0.765469	0.64602	0.211643	0.384136
0.873175	0.576476	0.751873	0.82587	0.764892	0.762272	0.476891	0.523038
0.732949	0.457675	0.73173	0.740127	0.720973	0.778574	0.29352	0.629135
0.549079	0.835698	0.824132	0.646487	0.614361	0.46486	0.407687	0.65769
0.614292	0.902614	0.695753	0.642456	0.754438	0.528793	0.405534	0.692011
0.848872	0.836438	0.818518	0.792401	0.857991	0.775477	0.594029	0.637057
0.637227	0.922085	0.708789	0.72778	0.794025	0.78183	0.559781	0.732054
0.805498	0.794433	0.671381	0.61779	0.486282	0.698069	0.638523	0.656387
0.484774	0.811269	0.58146	0.69889	0.534346	0.620223	0.62787
0.562126	0.879332	0.716785	0.61384		0.649596	0.547896
0.357182	0.904028	0.817308	0.449038		0.375862	0.370103
0.790622	0.653127	0.747026	0.721281		0.942924
0.809035	0.605247	0.744274	0.615756
0.849224	0.501443	0.540057	0.699543
0.784609	0.85642	0.679257	0.819693
0.584983	0.679021	0.698448	0.721042
	0.280517	0.513545	0.603256
	0.869374	0.662012	0.804695
	0.644675	0.420608	0.702378
		0.444895	0.854718
			0.56729
			0.756469
			0.602292
			0.702921
			0.796864
			0.771867
			0.626601
			0.553864
			0.664197
			0.769204
			0.608218
			0.73294
			0.775959
			0.838891
			0.611122
			0.539631
			0.652866
			0.794045
			0.811873
			0.604793
			0.628912
			0.789623
			0.747526
			0.688745
			0.477038
			0.405489
			0.268637
			0.260446

## Sheet: Fig2F
4T1		67NR					4T1		67NR
Day 3	Day 4	Day 3	Day 4				Day 3	Day 4	Day 3	Day 4
0.248141	0.225921	0.0952865	0.21948			Repeat	3	2	3	2
0.124807	0.319465	0.16618	0.436408			Spheroid	11	8	11	8
0.288571	0.404706	0.229707	0.444635			Cell	298	239	418	302
0.268518	0.287663	0.370455	0.545704			Mean	0.56	0.55	0.57	0.56
0.421208	0.234051	0.398225	0.411972			Median	0.58	0.53	0.59	0.53
0.478655	0.368756	0.33193	0.444261			SE	0.01	0.01	0.01	0.01
0.6506	0.450946	0.255785	0.464398
0.637844	0.642873	0.307648	0.597648			Shapiro-Wilk normality test	3.153e-05	3.313e-06	5.025e-07	2.223e-05
0.773755	0.774319	0.488026	0.577151			F test to compare two variances
0.776147	0.499958	0.476378	0.659166			T-test or Wilcoxon ran sum test			0.5694	0.9285
0.580365	0.660133	0.488096	0.493792						ns	ns
0.614085	0.823055	0.483761	0.431742
0.751616	0.85812	0.505935	0.391328
0.754387	0.889521	0.623808	0.236356
0.534566	0.877194	0.669454	0.354279
0.418195	0.668558	0.738335	0.494427
0.358007	0.636127	0.736982	0.550907
0.417058	0.279227	0.704473	0.701343
0.721737	0.550725	0.574212	0.77257
0.835957	0.361996	0.659506	0.895159
0.688011	0.501956	0.772634	0.776363
0.43276	0.580469	0.799392	0.614636
0.617945	0.699716	0.553763	0.791699
0.600345	0.682263	0.597311	0.823989
0.729437	0.7849	0.764306	0.540331
0.54897	0.856755	0.785798	0.654638
0.723437	0.916824	0.888978	0.719921
0.559737	0.800046	0.809051	0.748384
0.686959	0.854841	0.731629	0.673088
0.70938	0.572472	0.153077	0.766527
0.474433	0.54367	0.0647304	0.729072
0.664883	0.845255	0.0808971	0.864256
0.386456	0.441504	0.150591	0.845008
0.294901	0.1662	0.262286	0.683376
0.177896	0.0569221	0.230095	0.751095
0.0746133	0.194143	0.452427	0.77411
0.306201	0.303255	0.475066	0.68981
0.370644	0.451376	0.599913	0.558798
0.308024	0.743428	0.588388	0.790213
0.588124	0.686955	0.382119	0.665301
0.711315	0.803423	0.534854	0.569034
0.753362	0.457893	0.675886	0.401642
0.751169	0.356577	0.58683	0.54699
0.611612	0.610764	0.436253	0.510711
0.445332	0.664226	0.291768	0.329216
0.606046	0.796942	0.428761	0.2418
0.395193	0.72671	0.489822	0.515752
0.654022	0.510523	0.65196	0.675921
0.716666	0.460519	0.670665	0.379316
0.639284	0.55149	0.713172	0.569534
0.414694	0.724919	0.743485	0.651663
0.667971	0.511304	0.683697	0.577513
0.752603	0.649319	0.539058	0.56653
0.935908	0.598395	0.671062	0.72651
0.520843	0.41385	0.798052	0.43219
0.720242	0.637569	0.789364	0.105287
0.552851	0.796216	0.833158	0.244677
0.371857	0.754965	0.604703	0.376062
0.274072	0.799198	0.773162	0.517546
0.834793	0.229263	0.591659	0.694586
0.858394	0.575469	0.608021	0.660269
0.731063	0.64275	0.763207	0.376256
0.595942	0.278392	0.423633	0.253257
0.752486	0.0401631	0.335906	0.368934
0.768068	0.11752	0.609954	0.523795
0.243573	0.409853	0.795683	0.658822
0.0762853	0.46828	0.702589	0.633902
0.17354	0.7009	0.31375	0.573663
0.515715	0.780927	0.42551	0.779065
0.460207	0.796889	0.21026	0.649813
0.53529	0.798278	0.391565	0.732173
0.72806	0.310957	0.54017	0.645127
0.778573	0.534738	0.671009	0.816587
0.74824	0.681889	0.593587	0.830645
0.32098	0.700284	0.553874	0.300891
0.151139	0.729611	0.191358	0.0994798
0.248325	0.751787	0.0614066	0.341993
0.340236	0.947214	0.29483	0.514271
0.496076	0.912295	0.313988	0.434277
0.640214	0.582858	0.468566	0.58408
0.52887	0.147239	0.588411	0.71966
0.549907	0.116844	0.577128	0.725404
0.659874	0.454627	0.562647	0.880232
0.472146	0.393977	0.557619	0.644896
0.82978	0.313472	0.682712	0.708377
0.869466	0.250034	0.675802	0.827437
0.732224	0.371862	0.60644	0.72467
0.627128	0.514164	0.746497	0.560577
0.678266	0.628018	0.585702	0.526283
0.702359	0.390844	0.486323	0.414099
0.753178	0.312999	0.706617	0.536931
0.742219	0.363279	0.774392	0.379959
0.19178	0.372485	0.783097	0.371771
0.10111	0.559331	0.85661	0.584633
0.277073	0.644984	0.765231	0.567447
0.488333	0.751443	0.815102	0.688312
0.656337	0.665226	0.781757	0.615036
0.800741	0.79541	0.663669	0.797159
0.733538	0.826332	0.810437	0.854333
0.368067	0.553433	0.792507	0.798682
0.545612	0.778635	0.888836	0.918716
0.683793	0.724004	0.486441	0.851911
0.801987	0.545877	0.211609	0.936537
0.833907	0.652023	0.79158	0.901886
0.647209	0.709988	0.220924	0.600741
0.773828	0.821264	0.0780455	0.830423
0.633756	0.684072	0.226644	0.870793
0.799354	0.753397	0.381952	0.644916
0.92055	0.785577	0.515372	0.910271
0.520009	0.765221	0.492543	0.71857
0.609997	0.705851	0.492984	0.87565
0.594638	0.729917	0.333326	0.631673
0.643052	0.573403	0.314391	0.239049
0.825102	0.0646421	0.23404	0.196243
0.730757	0.228987	0.337733	0.335172
0.562072	0.160115	0.213863	0.436717
0.709505	0.328428	0.181698	0.568846
0.791802	0.476386	0.271161	0.66776
0.86288	0.286685	0.479508	0.610712
0.0943186	0.212246	0.462816	0.506314
0.218176	0.30648	0.523121	0.453533
0.298824	0.254045	0.653278	0.602391
0.402745	0.333487	0.682021	0.699412
0.298135	0.595746	0.748476	0.860912
0.470641	0.640846	0.626528	0.822928
0.61403	0.6489	0.477041	0.606625
0.598692	0.757404	0.681451	0.634179
0.402951	0.836141	0.76349	0.452792
0.436903	0.810913	0.734689	0.432508
0.672045	0.461099	0.593311	0.482844
0.276274	0.47297	0.565066	0.796932
0.28211	0.399729	0.311799	0.640556
0.229127	0.639012	0.447856	0.505485
0.181613	0.78977	0.472238	0.739039
0.419921	0.787073	0.409934	0.632207
0.430673	0.645861	0.5089	0.484515
0.390114	0.399364	0.526197	0.206672
0.483732	0.279284	0.568451	0.258251
0.561092	0.351255	0.647037	0.346704
0.738986	0.480701	0.632583	0.374064
0.687435	0.547002	0.702111	0.627301
0.757534	0.467419	0.773077	0.687079
0.689065	0.762254	0.691866	0.824746
0.585612	0.74361	0.818416	0.923979
0.377946	0.850536	0.661639	0.588579
0.415306	0.732685	0.681934	0.717424
0.146657	0.807439	0.776625	0.578753
0.55759	0.69581	0.665484	0.866496
0.598108	0.147205	0.494612	0.115227
0.704365	0.0902359	0.485437	0.22519
0.552795	0.0828769	0.632926	0.3662
0.631371	0.0856272	0.778828	0.51987
0.501101	0.0913085	0.859041	0.32697
0.586714	0.197158	0.460232	0.433901
0.694098	0.31269	0.124644	0.556496
0.319732	0.357762	0.158012	0.661675
0.328625	0.333199	0.236288	0.708913
0.160985	0.291316	0.286721	0.601772
0.0815082	0.29207	0.433928	0.442943
0.163668	0.304955	0.536368	0.557387
0.282006	0.236476	0.59791	0.418198
0.360454	0.228475	0.641658	0.428389
0.520078	0.295955	0.418419	0.290736
0.386665	0.351635	0.590781	0.364852
0.445862	0.341277	0.565506	0.080074
0.42742	0.351424	0.515972	0.11518
0.560557	0.358328	0.424631	0.279396
0.596318	0.247926	0.469172	0.373274
0.553151	0.276561	0.666617	0.415781
0.700691	0.313194	0.610655	0.573808
0.724434	0.358055	0.724247	0.626043
0.703937	0.306409	0.730983	0.605911
0.778004	0.324944	0.8557	0.688766
0.753576	0.368699	0.749133	0.644116
0.656245	0.315687	0.766719	0.745231
0.348542	0.374624	0.589581	0.731724
0.554456	0.0608486	0.59919	0.765667
0.823865	0.179522	0.772573	0.779755
0.781876	0.385714	0.91094	0.785601
0.784642	0.365388	0.824322	0.933186
0.729562	0.290152	0.788767	0.792572
0.675236	0.445645	0.757736	0.850875
0.410088	0.513783	0.830149	0.788394
0.499585	0.651492	0.618653	0.715312
0.237364	0.711343	0.545655	0.72239
0.645463	0.670776	0.837509	0.838766
0.484102	0.767694	0.795095	0.542064
0.268264	0.825168	0.267133	0.517917
0.360497	0.646768	0.155255	0.258812
0.200693	0.715783	0.199208	0.463274
0.338289	0.6391	0.442869	0.516236
0.478299	0.45038	0.5014	0.609222
0.493992	0.171463	0.556264	0.550777
0.515273	0.421207	0.267484	0.514305
0.319867	0.557371	0.42683	0.706429
0.625609	0.638341	0.572317	0.820374
0.66151	0.637417	0.567661	0.126477
0.713928	0.610346	0.56774	0.163862
0.759482	0.749597	0.42774	0.0845733
0.330768	0.761641	0.236083	0.0798427
0.583594	0.899674	0.133515	0.256049
0.697771	0.875476	0.308069	0.263715
0.745348	0.708963	0.35383	0.202124
0.367286	0.252837	0.288086	0.20162
0.4985	0.806501	0.393387	0.237125
0.582153	0.383851	0.443469	0.084105
0.624596	0.435598	0.52438	0.0793617
0.620471	0.35905	0.547771	0.124538
0.581095	0.0600507	0.494631	0.166125
0.469044	0.0987545	0.466212	0.247685
0.766676	0.309128	0.556895	0.209387
0.606823	0.431225	0.615888	0.26943
0.691848	0.406452	0.656961	0.282481
0.694885	0.331452	0.721884	0.250621
0.779805	0.307715	0.651203	0.219346
0.758625	0.537515	0.633285	0.303486
0.79191	0.658993	0.598871	0.311224
0.426798	0.798057	0.747848	0.345811
0.830655	0.745262	0.69287	0.349241
0.837692	0.822255	0.779721	0.307221
0.566512	0.88732	0.484815	0.365523
0.493828	0.718916	0.640635	0.279426
0.830248	0.732968	0.681254	0.218369
0.308733	0.517002	0.541104	0.246761
0.192445	0.568825	0.511122	0.225406
0.351746	0.287534	0.500453	0.268498
0.404983	0.365254	0.423441	0.172076
0.353898	0.521231	0.0795858	0.237635
0.550588	0.63019	0.196768	0.245078
0.542377	0.730435	0.373721	0.329668
0.452324	0.864554	0.502778	0.348497
0.196789	0.872556	0.62806	0.371769
0.258906	0.751419	0.521416	0.352223
0.244406	0.609685	0.67119	0.52913
0.178919	0.799524	0.599269	0.433056
0.387121	0.486597	0.556371	0.557377
0.506978	0.746935	0.714211	0.451116
0.545935	0.731131	0.587885	0.187877
0.617395	0.593912	0.44557	0.366694
0.689901		0.290931	0.311409
0.613152		0.308385	0.440493
0.651987		0.353149	0.603923
0.549058		0.49016	0.230339
0.737482		0.455456	0.34866
0.7657		0.433414	0.195685
0.675504		0.320816	0.386009
0.744182		0.454786	0.0717715
0.76167		0.576185	0.26655
0.824023		0.667727	0.448325
0.795274		0.598133	0.464244
0.813946		0.674947	0.285703
0.940676		0.632688	0.543754
0.896781		0.639028	0.375102
0.876448		0.685199	0.512378
0.249157		0.502824	0.698256
0.116812		0.647645	0.798275
0.277369		0.662185	0.574321
0.502968		0.714163	0.597276
0.709083		0.746663	0.701871
0.621605		0.787617	0.658367
0.865211		0.733594	0.546374
0.956866		0.599046	0.657176
0.365169		0.197956	0.77295
0.468693		0.141765	0.868798
0.635191		0.346795	0.629302
0.295949		0.467545	0.770829
0.315496		0.424783	0.2281
0.469551		0.505915	0.259753
0.510992		0.243297	0.198611
0.647974		0.376214	0.447377
0.776956		0.375878	0.359879
0.788097		0.508492	0.541515
0.820264		0.672777	0.728057
0.948631		0.729108	0.666525
0.982355		0.67719	0.476401
0.845604		0.83439	0.662265
0.630731		0.868768	0.726312
0.364419		0.627949	0.555648
0.142199		0.732585	0.850692
0.292757		0.72964	0.890158
0.129875		0.644706	0.670946
0.187477		0.705247	0.832118
0.218718		0.650883	0.607138
0.468327		0.761487	0.734744
0.726096		0.797937	0.94171
0.915487		0.629442	0.598237
0.802381		0.448194	0.308407
0.590933		0.865386	0.357745
0.529986		0.857323	0.273082
0.527243		0.889911	0.51706
0.644688		0.48247	0.624849
0.467244		0.648181	0.608104
0.343731		0.82997	0.419619
0.954729		0.642033	0.772909
0.881153		0.474997	0.612777
0.574641		0.267478	0.730079
0.881424		0.488331	0.858927
0.827446		0.31495	0.818811
		0.651081	0.746001
		0.724863	0.559008
		0.795601	0.890295
		0.651285	0.819179
		0.407667
		0.523035
		0.63502
		0.745304
		0.624599
		0.850816
		0.26439
		0.0201309
		0.215864
		0.277773
		0.417243
		0.478393
		0.543278
		0.423229
		0.610034
		0.651343
		0.720691
		0.796251
		0.710675
		0.780744
		0.615749
		0.740443
		0.62602
		0.72411
		0.534731
		0.675965
		0.748682
		0.591043
		0.304927
		0.438209
		0.593525
		0.431885
		0.572924
		0.408073
		0.4594
		0.340673
		0.448901
		0.536743
		0.473354
		0.39311
		0.666162
		0.752241
		0.882228
		0.712471
		0.658076
		0.689878
		0.579834
		0.724924
		0.791964
		0.811712
		0.822298
		0.915417
		0.767986
		0.859099
		0.176398
		0.165778
		0.0745281
		0.172236
		0.224038
		0.218229
		0.426754
		0.394315
		0.523739
		0.572935
		0.479747
		0.635362
		0.708663
		0.786302
		0.727057
		0.847901
		0.659915
		0.761008
		0.933904
		0.624678
		0.620251
		0.781751
		0.900158
		0.868229
		0.526136
		0.49149
		0.79428
		0.857751
		0.7454
		0.370621
		0.334815
		0.690099
		0.504756
		0.565169
		0.401616
		0.380616
		0.193645
		0.604722
		0.677366
		0.689693
		0.787866
		0.78702
		0.700794
		0.715996
		0.53111
		0.680437
		0.858608
		0.748017
		0.573078
		0.51176
		0.592449
		0.861442
		0.977119
		0.822861
		0.817874
		0.512711
		0.725054
		0.622485
		0.74719
		0.771313
		0.939286
		0.98218

## Sheet: Fig2I
DMSO				GM6001									DMSO				GM6001
67NR		4T1		67NR		4T1							4T1		67NR		4T1		67NR
Interface	Internal	Interface	Internal	Interface	Internal	Interface	Internal						Interface	Internal	Interface	Internal	Interface	Internal	Interface	Internal
0.0788029	-0.0331083	0.0953843	0.0859087	-0.0411447	-0.012907	-0.0218403	0.102792					Repeat	2	2	2	2	1	1	1	1
-0.0734187	0.00523209	0.0651765	0.055302	-0.0232103	-0.0497954	-0.105724	-0.103533					Spheroid	6	6	6	6	4	4	4	4
-0.108564	-0.0846063	0.0394711	-0.0375244	0.00144527	-0.133234	-0.000438653	-0.0490773					Cell	478	107	719	350	181	143	227	124
-0.00685223	-0.00218335	-0.0264956	0.0256599	-0.0141667	-0.0108438	-0.0569314	-0.0562407					Mean	-0.003	0.022	-0.013	-0.014	-0.011	-0.009	-0.014	-0.015
0.0390521	-0.00534256	-0.064779	-0.0147961	-0.0625936	-0.0593443	-0.0624858	-0.00808814					Median	-0.001	0.011	-0.009	-0.009	-0.006	-0.006	-0.006	-0.01
-0.00769673	0.00946973	0.0127718	0.0114937	0.000661576	0.00363174	-0.0616615	0.0110369					SE	0.003	0.009	0.002	0.003	0.002	0.004	0.003	0.004
0.00304048	-0.0348582	0.0613766	0.110533	-0.00263681	-0.0996978	0.00827342	0.0188815
0.0141101	0.000941313	-0.0800289	-0.00846434	-0.175128	-0.00629939	-0.027554	-0.0502624					Shapiro-Wilk normality test	7.204e-09	0.004235	< 2.2e-16	3.49e-15	1.807e-06	2.226e-08	< 2.2e-16	5.518e-08
-0.00350255	-0.0185091	0.00858908	-0.0193821	-0.0209813	0.000297781	-0.0388569	0.0434387					F test to compare two variances
0.0538529	-0.0408806	-0.0200124	0.0882687	-0.138389	-0.0298438	0.00105418	0.0580335					T-test or Wilcoxon ran sum test		0.02039		0.7466		0.8438		0.1064
-0.00796876	0.0211357	0.0173487	-0.00183733	-0.0127191	0.009432	0.00862414	-0.0393122							*		ns		ns		ns
-0.0826795	0.0162521	0.0223339	-0.0591256	-0.0567219	-0.0113678	0.000328503	-0.00194594
0.0108647	-0.0423764	-0.0645331	-0.0350487	-0.0565466	-0.0103277	-0.0419695	-0.0436876
0.0286413	-0.0539376	-0.052444	0.0457615	-0.0501891	-0.0602168	0.00552626	0.0445961
0.0184456	-0.0275857	-0.0141815	0.199904	0.0031635	-0.0193401	0.00949331	0.0178781
-0.0177003	-0.0319186	0.101774	-0.0580007	-0.131475	0.0482692	-0.0144639	0.147393
0.0364109	0.0500862	0.0886421	-0.0294867	-0.0996959	-0.00858419	-0.0155257	0.0635431
0.00125735	0.0263324	0.0429117	0.0743852	-0.0455764	-0.00590355	-0.05154	-0.00610256
0.00768953	-0.0372711	-0.000926075	0.0281898	-0.16286	-0.0800949	-0.00124259	-0.0286094
0.001384	-0.0171873	0.102726	0.0195333	-0.031264	0.0527229	0.0237346	-0.0288972
-0.0202918	0.0142661	0.0939863	0.0110586	-0.0277761	-0.0635806	-0.021528	-0.000342416
-0.0180658	-0.0021777	0.0150638	-0.0186635	0.0148255	-0.0065831	-0.0166743	0.00113608
-0.00343973	-0.0160113	0.0449197	-0.0301766	-0.0149759	-0.0301127	0.0124681	0.0228651
-0.0227207	-0.00542684	0.0180674	0.1217	-0.39676	-0.189367	-0.0120055	0.0528281
-0.0201955	-0.0466278	0.0125707	0.125242	-0.0780344	-0.00462715	-0.00249652	-0.0131413
0.0370507	-0.030776	-0.0103979	0.0865166	-0.00506303	0.0437575	-0.00953558	-0.00235196
-0.041123	-0.0253706	-0.016163	0.211052	0.0229208	-0.01606	-0.0427518	-0.0593324
0.0044844	0.00302725	-0.0112248	0.0524299	-0.0271361	-0.0724706	0.00902045	-0.0241938
0.00724414	0.0240299	-0.0364072	0.187163	-0.150171	-0.043779	-0.0101663	-0.0143146
0.0283848	-0.0229965	-0.00860441		0.0620358	0.00663489	-0.0554946	0.00354653
0.0264452	0.00161308	-0.0363534		-0.0105915	-0.00276964	0.00644903	0.0409236
0.000734176	-0.0208584	0.00956236		0.0118214	-0.0138965	-0.0133021	0.067359
-0.0350922	-0.0200249	-0.0404557		-0.0731849	-0.0233829	-0.00612142	-0.0124428
-0.0633365	0.00445172	-0.00181361		0.0308696	-0.0126765	5.0384e-05	-0.00456008
-0.0144161	0.0493308	0.0263471		-0.0509146	0.0061464	-0.0267863	0.0351538
-0.159087	0.0445331	-0.0245182		0.042414	-0.00155551	0.0109096	0.0082636
-0.0790091	0.102798	0.0263673		-0.00549578	0.0189525	0.0353034	0.0338958
0.019722	-0.0985337	0.0136507		-0.0280867	-0.0388195	0.0141681	0.00694477
-0.081778	-0.0223502	-0.0191072		0.00158403	-0.137955	0.026948	-0.000183488
0.068178	-0.0227146	0.038132		0.0247137	0.00633079	-0.0119136	0.00431129
-0.0158134	0.0231141	0.0271342		0.00524513	0.0145441	0.00980163	0.00471409
0.0216401	-0.0183724	0.0175849		0.0150344	0.0419375	-0.0203137	-0.00612636
0.00316245	0.0102062	0.019165		0.00170048	-0.011874	-0.0737889	0.00455072
-0.0282365	-0.0369872	0.0370028		0.0108903		0.00129804	0.0324576
0.0139635	0.0532076	0.0075851		-0.0632621		-0.0513629	-0.0118032
0.0609762	-0.0812897	-0.00108795		-0.0691665		0.00232891	-0.124181
-0.0117562	0.0526525	0.00482349		-0.00902894		-0.0198094	0.0136378
-0.0251486	0.0128229	-0.0168821		0.00789359		0.0149401	0.0102574
0.0473455	0.0423898	-0.0261283		0.00486831		0.00115598	-0.0104217
-0.0249259	0.00901868	0.00429736		-0.0554631		-0.00714928	0.0164486
0.0265076	-0.0703526	-0.0133118		-0.0249258		0.0121802	0.0297963
-0.0310963	0.01495	0.00449492		-0.0108096		-0.0382371	0.00959417
-0.0530685	-0.00984096	0.0263032		0.00287239		0.00861107	0.137921
-0.0107472	-0.0491568	0.0176861		-0.00604091		-0.00200147	0.0415266
0.019123	0.0184798	0.0406189		-0.00618689		-0.0149023	-0.0418434
0.0620382	0.0299395	-0.0251908		0.00622944		0.112322	0.00151421
-0.022406	0.0770417	0.117319		-0.0152632		-0.0256425	0.0288842
0.00431564	-0.0478729	0.00280287		-0.00290446		-0.0168092	-0.147858
0.0116415	-0.0103409	-0.0647597		-0.00939998		0.00267955	-0.0212609
0.0142914	-0.0185856	-0.0184866		-0.0168775		-0.0260332	-0.0237281
-0.0333441	0.0134241	0.0408591		0.00423322		-0.00520561	0.00654314
-0.0219524	-0.0218507	0.0540655		0.00720717		-0.00183022	-0.0392009
-0.00762523	-0.0212985	0.00710178		0.000254873		-0.0191574	0.0179268
-0.0225971	-0.0102909	0.00287676		0.00902135		-0.0021287	0.00223158
-0.0561226	0.073274	0.0340344		0.00362691		-0.0206337	-0.00177379
-0.014827	0.0684824	0.0618873		-0.023543		-0.011288
-0.0366676	-0.00510808	-0.00704361		-0.0105199		0.0146483
-0.00989808	0.0186982	-0.155851		-0.0155665		-0.0179328
0.00950605	-0.00127214	0.0382071		-0.00102963		-0.0608303
-0.0363668	0.008596	-0.0160795		0.0119839		-0.018877
-0.00788661	0.0540161	-0.00506707		0.0329455		0.0057286
-0.0468039	-0.0346888	0.119282		0.0292407		-0.019068
0.0747054	-0.0580377	-0.0409866		-0.0177524		-0.00247527
0.0223763	-0.0623433	-0.041071		-0.0217444		0.0125122
0.0147079	0.0287617	0.205108		0.0226767		0.00984473
0.0063973	-0.0001163	0.00668645		0.00348869
-0.0250218	-0.0125856	0.0163429		0.0236291
0.00622797	0.00340454	-0.0422209		-0.0139454
-0.0639936	-0.0195259	0.0544829		-0.0222508
0.0198072	-0.0215069	-0.0219537		0.0548549
0.0118301	0.0153814	0.0326857		0.0316203
-0.0479156	0.0115474	0.0749063		-0.112462
-0.02262	-0.0335031	0.0750474		-0.08877
-0.0102498	-0.061651	0.070562		-0.0201809
0.00393309	0.0290292	-0.00542799		0.00331777
-0.0200249	-0.0013744	0.165279		-0.00276964
-0.0174476	-0.0316283	-0.0352797		0.0308374
0.0328502	0.0150302	0.0178554		0.00839105
0.0127762	-0.0315182	0.0455972		-0.0304381
-0.00565515	0.0744978	0.00922679		-0.0107232
-0.0367047	0.00911673	0.0266831		-0.0109393
0.00639514	0.0167522	-0.0164643		-0.0108528
-0.00107651	0.0162104	0.0189021		0.00235545
-0.00557323	-0.0320422	-0.000753064		-0.0312982
-0.0125003	-0.0189836	0.155215		-0.0754855	-0.011442	-0.0871654	-0.0871512
0.0177981	0.022651	0.0158774		-0.00682248	0.00839821	-0.051703	0.00519394
0.0493308	0.0111928	-0.00784179		0.0334014	-0.0336175	0.00687389	0.026138
0.0565255	-0.165624	0.0646562		-0.100618	-0.0261263	-0.0260943	-0.0340872
-0.0442259	0.0504208	0.0421016		-0.0108314	-0.0182694	-0.110828	-0.0115275
0.0711635	-0.0479061	-0.00342927		-0.105913	0.00825062	-0.0272628	-0.0667403
0.0165561	-0.00845815	0.0666208		-0.0653491	-0.00814493	0.00510619	-0.0753711
-0.0165342	0.104612	0.0159526		0.0212551	-0.0814925	-0.00236796	-0.0335181
-0.144434	0.157389	-0.0343291		0.0498489	0.00612132	0.0114064	-0.0308396
0.0149771	0.0190962	-0.0903166		-0.102448	-0.0252671	0.00544991	-0.00210394
-0.01793	0.013363	-0.0455825		-0.0384808	-0.0103046	-0.0456406	-0.0217242
-0.0358666	-0.113817	0.0405908		0.0248007	-0.00573803	-0.00355629	-0.0133302
0.00255887	0.0165959	0.00833546		-0.0792465	-0.0586689	0.00744853	0.00384789
0.0394669	0.0208249	0.00149164		-0.00581799	-0.00396738	0.065899	-0.0256975
-0.0377341	-0.0600861	-0.00473547		-0.0525456	0.0025132	-0.00708891	-0.00408766
0.0414569	-0.0129771	-0.0119928		-0.0131303	-0.0174855	0.00323095	0.0105954
-0.00479855	0.0119028	-0.0178072		-0.025758	0.00347129	-0.0111099	-0.0328213
0.0312352	0.017238	-0.052678		-0.0102797	-0.00439947	0.0292271	0.00811298
-0.0123619	-0.0514958	0.0250486		-0.0180042	0.00253596	-0.0215347	0.00500646
0.0310929	-0.0349254	0.0345844		0.04195	-0.00731058	0.0113014	-0.0315002
0.00168398	-0.0374974	0.0845234		-0.0217956	0.00656574	0.00229657	0.00600081
0.0166817	-0.0271379	-0.151595		-0.0171855	0.00913304	-0.00691918	0.00609592
-0.100055	0.0610357	-0.0489589		-0.0346404	-0.0114576	-0.0113883	-0.00644628
-0.0280976	-0.0654738	0.1217		-0.00949359	-0.0120285	0.0322007	-0.0115365
-0.0456968	0.0244021	-0.00819967		-0.00503821		0.0640294	0.0188497
-0.0184169	-0.0860464	-0.0359724		0.023532		-0.00409437	-0.0229078
-0.0195973	-0.0451565	0.0802031		0.0100981		0.0476847	-0.00687729
0.0222647	0.00643402	-0.112865		-0.00540186		-0.0832578	0.00736433
-0.038508	-0.0392371			-0.0146351		0.00190148	0.0311206
0.000522158	0.0441912			0.00901292		-0.0101301	-0.033457
0.0320102	0.0100705			0.00734826		-0.0183252	-0.00291769
0.0674533	0.0187155			0.0284908		-0.00256586	0.013066
-0.00502605				0.0106326		-0.0156311	-0.0153236
-0.045058				-0.00993532		-0.0250096	-0.0159975
0.0424948				0.00542688		-0.0202651	-0.0337438
-0.030579				-0.00854741		-0.00153856	-0.0107139
-0.00329646				0.0189815		-0.00111684	-0.0279213
0.011746				-0.0432221		-0.0255379	0.182241
0.0311661				0.00596455		0.0189887	-0.041541
0.00259936				-0.0832617		-0.00184657	0.00494116
0.0142077				-0.00556358		0.00763932	-0.0238432
-0.0525048				-0.0568173		-0.00962728	-0.00396744
-0.0107037				-0.0217745		-0.0689308
-0.0260957				0.00710484		0.00240252
0.042776				0.0479695		0.00636737
0.0238036				0.0946162		0.0235247
-0.00712332				0.00942042		-0.0238432
-0.0296584				0.00465785		-0.0250939
0.0325231				-0.00980879
-0.0179636				0.00250657
-0.01334				-0.0460871
0.0437987				0.0161414
-0.0117295				0.0540109
-0.00770054				0.0049255	0.0728346	0.0108651	-0.210459
-0.0177581				-0.0163585	0.00830311	0.00301284	-0.0371422
0.00978288				-0.02054	-0.0616027	-0.0538842	-0.0322933
-0.0469725				0.0103052	-0.0652572	-0.0170024	-0.0254558
-0.0465048				-0.0726267	-0.0304486	-0.100022	-0.0100779
0.00914407				-0.0513133	-0.00933138	-0.0286115	-0.0137895
0.00251325				-0.0183864	0.0137222	-0.0697589	-0.00331923
0.0405496				0.0175424	-0.0171708	-0.00942574	-0.0195502
-0.0345827				-0.00458876	0.0262988	-0.0282829	-0.058982
0.0579821				-0.0424917	-0.00148457	-0.0254558	-0.029297
0.0107116				-0.011976	-0.0671209	0.00214398	0.00983624
0.0114677				-0.00376987	-0.0197336	-0.00518132	0.0361444
-0.0111294				0.0160057	0.000168783	-0.00402334	-0.0706385
-0.0182815				0.000592142	-0.00680848	-0.00710582	-0.00102151
0.00540384				-0.00387404	0.00399312	-0.0512537	-0.0356165
0.0055644				0.00828885	-0.00127541	-0.00559132	-0.0299573
0.00558938				-0.0417447	-0.0306652	-0.0197701
-0.0158897				-0.0154481	-0.0771628	-0.00142884
-0.0283817				-0.000782939	0.00233503	-0.0246724
-0.00313588				-0.00110259	0.00797885	-0.00104298
0.0187923				0.0175328	-0.00573781	-0.013204
-0.0573243				-0.00834556	-0.00956591	0.0609375
0.000369501				-0.0138214	-0.0220544	0.0700423
0.00905098				-0.000577616	-0.0127409
-0.0215069				-0.0346841	-0.0237642
0.0153814				0.00508435	-0.0340108
-0.00641661				-0.00541488	-0.0100791
0.0258162				-0.0053373	-0.0223788
-0.0711885				-0.00255657
0.0217539				0.00340184
0.0133187				-0.0120322
0.0133818				0.0101919
-0.0391822				-0.00859479
-0.00880236				-0.0162303
-0.0251864				0.0209826
0.00653659				0.00944517
-0.0161826				0.024795
-0.0837002				-0.0100791
0.00757033				0.00573202
0.00959081				-0.0194756
-0.048989				-0.00847372
0.02891				-0.0149075	-0.0178212	-0.0682425	-0.101013
0.0215929				-0.0403657	-0.0293406	-0.0856596	-0.0305379
-0.00177184				-0.0146769	0.102741	-0.0234789	-0.0284698
-0.0520643				-0.000858625	-0.0464916	-0.0320159	-0.0206206
-0.0283647				0.00198457	-0.00805949	-0.0289141	-0.00700162
0.0173467				-0.0213814	-0.0328192	-0.0220079	0.0166595
-0.0205				-0.0117071	0.0148138	-0.0045604	0.00493057
0.0081496				0.0234382	-0.00201593	-0.0242961	-0.0930112
0.000967805				-0.029358	0.061171	-0.0110617	0.0179868
0.0377186				-0.0269972	-0.044145	-0.0439422	-0.0113763
0.0256031				0.0120008	-0.00636037	0.0126644	-0.00290415
-0.0405347				0.0135734	0.0156851	0.00512027	-0.0328617
-0.242692				-0.00282434	-0.0227937	-0.0474826	-0.0373648
-0.0104604				-0.0301205	-0.00164498	-0.00918164	-0.0731091
-0.0101414				-0.0173849	-0.0113802	-0.00143459	-0.148792
0.0548355				8.72575e-05	-0.0184199	-0.0607884	-0.00465518
0.0170479				-0.025006	-0.060794	0.00678666	-0.0415085
0.0223528				-0.00558446	-0.0178584	0.000423766	-0.0165893
0.0482041				-0.011768	0.00175789	0.0164883	-0.0196467
0.0572046				0.0016522	-0.0403235	-0.00550014	0.0353743
0.0014652				-0.0179785	0.00440296	0.024827
0.0257482				0.00763845	0.00897929	-0.00765301
0.0905547				0.00980147	-0.0462062	-0.0205522
0.049717				0.0149905	-0.00676843	0.00115056
0.0439277				-0.02194	0.110176	0.0326487
-0.0271746				-0.0039268	-0.011725	-0.00150203
-0.00688171				0.000536607	-0.0512262	-0.0224735
0.00449673				-0.00741374	-0.00296581	0.0163403
0.0249331				0.00952171	-0.0228222	-0.088731
-0.019208				-0.00557019		-0.000453735
0.0071248	-0.0273273	0.0254115	0.0331992	0.0304585		-0.0056482
-0.00120955	-0.0161704	0.0863441	0.0100136	-0.0535746		0.0214511
0.0654148	0.0170538	0.0336811	0.252865	0.0811466		0.0724187
0.0423491	-0.00619195	-0.068366	-0.0315305	-0.00449122		-0.0472923
-0.0336409	0.0441002	-0.0286023	0.0354721	-0.020925		0.0353743
-0.0333648	-0.0122135	-2.59128e-05	0.00314566	0.00897899
0.0224462	-0.00188744	-0.06529	-0.00805447	0.0627178
0.00336381	-0.0143961	0.0877622	0.133004	0.0271649
0.0154786	-0.0246132	0.0272638	0.024667	0.000379301
-0.0655151	0.0118007	0.0330709	-0.0601313
0.0122502	-0.0591959	0.0188283	0.0364664
-0.0562026		0.0533236	0.106132
-0.0126928		-0.116813	0.337712
-0.0051273		-0.0165584
-0.00404362		0.0380312
-0.00237734		-0.0224602
-0.221125		-0.0135025
-0.0153527		-0.0863988
-0.0423633		0.0249962
-0.143138		0.00670769
0.0283598		-0.0131678
-0.132574		-0.0324053
0.0337242		0.0144771
-0.0743629		0.0757317
-0.0252681		-0.129953
-0.0287935		-0.0613993
-0.00826013		-0.0627671
-0.075247		-0.0121815
-0.0259452		0.0953094
-0.0268214		0.0476753
0.00125092		-0.00227198
-0.0203713		-0.0884173
-0.0287182		0.266
-0.0656464		0.0328177
-0.042837		0.0410318
-0.036909		-0.0601313
0.00258836		0.000288866
-0.00826768		0.0375308
-0.00268592		-0.0821833
-0.0200343		-0.0424223
-0.0334001
-0.0312227
0.0432088
0.00917329
-0.0230825
0.00176354
-0.00184654
0.0253563
-0.071128
-0.0797608
-0.00461136
0.00240203
-0.0217374
-0.0327582
-0.019986
-0.0165772
-0.0466358
0.0174461
0.0139754
0.0143611
-0.0461859
-0.144535
-0.0370497
0.0240378
0.00407378
0.00762608
-0.0315262	0.0941247	0.0263079	-0.00556062
0.0487591	-0.00654936	0.018579	-0.0211344
-0.0125762	-0.221523	-0.091801	-0.0424856
-0.0669297	0.00782385	-0.0472431	0.0895085
-0.0548899	0.0173663	-0.00600855	-0.0264997
-0.0119482	-0.109803	0.0195504	-0.0257846
-0.0239244	-0.0403482	0.031284	0.0672128
-0.0270094	-0.0224408	0.0278423	0.0407777
0.0374838	0.0113527	0.184035	-0.164677
0.0627456	0.0129016	-0.0787241	-0.0809558
-0.0270307	-0.0919383	-0.0113768	-0.00607231
-0.0134294	-0.0301905	0.0278962	0.00492581
-0.00236762	0.0148808	0.0659155	-0.0139473
-0.00740057	0.0180501	0.0133938	-0.0170959
0.0224947	0.0283395	-0.0134544	-0.0386536
-0.0984071	-0.00434784	-0.0443465	-0.00187637
-0.00463258	-0.0432536	0.0899456	-0.19548
-0.0572715	-0.0520821	0.0601633	0.0569802
-0.0062266	0.011358	0.0913974	-0.0764024
0.0292089	0.0201004	-0.0275273
0.000206647	0.13837	0.00641327
0.0375105	-0.00630352	-0.072669
-0.207148	-0.00492904	0.211259
0.0065596	-0.0064014	-0.0196465
-0.122826	-0.0254966	0.0298223
-0.00471118	-0.0246293	-0.0627208
-0.00979033	0.0068155	-0.0327011
-0.000516976	0.0015415	0.00202692
-0.0552311	-0.0835191	-0.00460399
-0.0329738	-0.0413018	-0.00956982
0.00794643	-0.0078793	0.0714125
0.0253389	-0.0626238	-0.113021
-0.00601724	0.0293346	-0.0165363
-0.0999366	-0.0196617	-0.0498339
-0.0437788	-0.0480985	-0.0478508
0.0459122	0.012615	-0.0887279
-0.0962588	-0.0494149	0.0399905
-0.0362121	-0.0214567	0.0547928
-0.0104623	-0.00867376	0.092578
0.018918	0.00942649	0.0371746
-0.0962929	-0.015035	-0.0125703
-0.0750138	-0.0727296	-0.0206832
-0.0179943	-0.0204945	-0.0513272
-0.00176025	-0.0250086	0.0226798
0.027991	0.0433938	0.0302324
0.0465828	0.0429476	-0.0359743
-0.0927563	0.0799866	-0.139492
-0.0113873	0.00710826	0.0182624
-0.0280956	-0.00839485	0.0450333
-0.0180748	-0.044779	-0.104247
-0.0788986	0.0201119	0.00411515
0.01312	-0.0150968	-0.0258334
-0.0597084	-0.00833058	0.0644784
-0.0623962		0.0314955
0.0867503		-0.0383253
-0.00902072		-0.00711632
-0.0337504		0.0474058
-0.0453973		0.178715
-0.0476691		-0.0240389
-0.0232927		0.0493492
0.00348052		0.00924608
-0.0110037		-0.170909
0.0136349		0.00980204
0.0149449		-0.0044688
-0.0340901		0.0170508
-0.0251738		-0.25581
-0.0133552		-0.0166744
-0.00705904		-0.0186177
-0.00138398		-0.135522
-0.0166148		-0.139401
0.0133382		0.00988078
0.0422663		-0.00220403
-0.00296732		0.041929
0.000644024		-0.00955549
-0.0295144		-0.116811
-0.0193587		-0.0749966
-0.127461		-0.0285245
0.0344505		0.00805052
-0.0603766		-0.00390915
-0.00419776		-0.112713
-0.0554003		-0.174137
0.051969		-0.0616367
0.0418972		0.0690702
0.155062		0.0463495
-0.00308607		-0.0288167
-0.00720031		-0.0300922
0.0469673		-0.00782698
0.0147444		0.0151834
-0.142122		0.0298343
-0.0012035		-0.0754509
0.0397345		-0.0776025
-0.11739		-0.0087725
-0.0618565		-0.102183
-0.0211205		-0.0568837
0.0187201		0.054724
-0.199244		0.0818662
-0.0327512		-0.0442163
0.148373		-0.0663011
-0.00333304		-0.106458
0.0354366		0.0478201
-0.0472567		-0.107109
0.0539927		-0.0217971
-0.00766589		-0.0605892
-0.0304513		-0.0747831
0.0358381		0.00468045
0.00531672		-0.0319201
		0.000937957
		0.245156
		-0.0600772
		-0.0349814
		0.0807515
		-0.0155815
0.0634277	0.0118199	0.0371076	-0.0524966
-0.0128604	-0.036408	0.0108351	0.0230251
0.0207076	0.00653581	-0.0767821	0.212359
-0.0666063	-0.0289064	-0.0125268	0.00915734
-0.0177234	-0.0217482	0.0224904	-0.00318114
-0.03882	0.00970132	-0.123497	0.021707
0.00862697	0.0531426	-0.0124518	0.023593
-0.0309471	-0.0422408	0.0892153	0.0260563
-0.111461	-0.0315184	-0.0477856	0.0360213
-0.0284957	-0.079939	-0.113591	0.107486
-0.029756	-0.0482552	-0.0414258	-0.212459
-0.100338	-0.0177876	0.0124648	0.117323
0.0213351	-0.0152259	-0.00909684
-0.0285178	-0.0337213	0.0768562
-0.0289383	0.0316839	0.0980024
-0.0161545	-0.00780923	-0.0236711
-0.0170772	-0.0371464	0.0212805
-0.0374419	0.0490226	0.0731952
-0.147124	-0.0114156	-0.0498487
-0.0152165	0.00718623	0.0474697
-0.0609474	-0.0301027	-0.0952792
0.08195	0.0764931	0.0650508
-0.0568882	-0.0625071	0.0123963
0.0176405	-0.0832878	-0.0513037
-0.0229319	0.0358547	-0.0572012
-0.122103	-0.0567764	-0.0110866
-0.0706558	0.011919	-0.0708341
-0.0769216	0.00208514	0.107884
0.10038	0.0158034	-0.14134
-0.0656309	0.0129231	-0.0781542
-0.0144432	0.0247501	0.0662917
-0.0429407		-0.00557479
-0.0432621		-0.0775718
0.00671429		-0.0968763
0.0125786		-0.00690738
0.0583395		0.0215251
-0.0477583		-0.064204
-0.0650219		-0.00998605
-0.0355019		-0.137721
-0.134548		0.0755471
-0.0882011		-0.0385432
-0.0947931		-0.0405103
-0.0185232		0.0240821
-0.0390748		-0.0371144
0.0468398		-0.0638419
-0.017478		-0.0479759
0.0269895		-0.140666
0.0679422		-0.00834718
-0.0362325		0.0221504
-0.0152619		0.00722956
-0.0300376		0.0419764
0.00352694		-0.0282626
-0.0370373		0.00859263
-0.111754		-0.157559
-0.0328178		-0.184963
-0.0470165		0.0501702
0.0222778		-0.260529
-0.0363247		0.12774
-0.0674528		0.00871906
-0.0210241		0.0975561
0.0098516		0.0362982
-0.0237957		0.049957
0.0193371		-0.00544843
-0.0103477		0.00181858
0.00839158		-0.100537
-0.0435121		0.0249382
0.0501666		0.0286755
-0.100807		-0.0494881
0.0220881		0.0351182
-0.0117439		0.0601663
-0.0177913		-0.242047
-0.0244449
-0.0705835
0.0855991
-0.0214646
-0.0610567
-0.0395155
0.0132526
-0.0274907
-0.0569927
0.0183664
-0.0576351
0.0186425
0.0105499
0.0143013
-0.00265749
-0.0482287
0.0454838
-0.0642222
0.0119393
-0.14796
0.0432929
-0.217462
0.00780816
-0.090764
-0.00823695
0.0796644
-0.102492
0.0168512
0.0232613
0.0285323
-0.0667185
-0.000989171
0.0261393
-0.13174
-0.000495814
-0.00343216
-0.0909044
-0.119745
-0.0325565
0.00939046
-0.041593
0.0257966
-0.0362664
-0.104413	0.0182759	-0.0182101	-0.0310044
-0.0412353	-0.063162	-0.0496814	-0.0482814
-0.0255568	-0.000622957	0.0158803	-0.069292
0.0204812	-0.0105186	-0.0877753	-0.118861
0.0107027	-0.0306717	0.0390839	0.0119923
-0.0312266	0.0123857	-0.0176413	0.00924054
0.00432723	-0.0515439	-0.0348732	-0.0737648
-0.0285239	-0.0543127	0.109746	-0.0237066
-0.0685633	-0.0122346	0.0834813	-0.04358
0.00739557	-2.57161e-05	-0.0546972	-0.0402746
-0.0242467	0.00399589	-0.0190415	0.0580246
0.0220982	0.0458831	-0.0383243	0.0326095
-0.0381927	0.00336764	0.0160642	-0.0603586
-0.08538	0.0488569	0.071559	0.147402
0.0245024	-0.000888487	-0.0111053	0.0349553
0.0263704	0.00895847	0.026707	0.196007
-0.0120757	-0.0283894	-0.0411337	0.038815
0.0178461	0.0118712	-0.0358265	0.0189676
0.0571156	-0.0175917	-0.0878655	-0.0812281
-0.0561695	-0.0279826	-0.00432511	0.188564
0.0771149	0.0161868	0.0753593
0.00540798	0.00888895	0.00523124
-0.0486537	-0.110614	0.0238002
-0.0306717	0.000688565	0.0701495
0.00755437	-0.0704703	-0.0244832
0.0268595	0.018548	0.0498832
0.00844616	-0.0112075	-0.00953536
-0.0585957	-0.0233136	0.012746
0.033914	0.0178154	0.0178614
-0.0295665	-0.00781417	-0.0771508
0.00396282	-0.0542419	-0.00100265
-0.0208583	0.0170488	0.0935007
0.0552786	-0.0490054	0.01033
-0.034376	-0.0154911	0.059351
-0.200526	0.0283656	-0.0848259
-0.00364302	-0.0991771	0.0291392
-0.0216579	-0.000309467	-0.0183319
0.0296682	0.0184094	-0.0613648
0.0194567	0.00908377	0.0113829
0.0300027	-0.019381	-0.027985
-0.0173866	0.0109332	0.0576073
0.0145182	-0.0916476	0.0130958
-0.0692143	-0.0102781	0.0324326
-0.0141293		0.0204079
7.22828e-05		-0.0181526
-0.0105339		-0.026242
0.0017897		-0.0266465
-0.00419237		-0.00876028
-0.0421335		-0.0293267
-0.0532783		0.00679785
-0.00844832		-0.0338539
-0.00584808		0.0239628
0.0322359		-0.0103553
-0.0651101		-0.0429696
-0.0109431		-0.146632
0.0514665		0.124668
-0.0296755		-0.00818138
-0.0343926		0.0769574
-0.0331913		0.0342335
-0.0026091		-0.10236
-0.0129053		-0.0952452
0.000171819
0.0313385
0.0480704
-0.00023065
0.00178766
0.00815508
-0.0228243
0.00606863
-0.00979142
-0.0324224
0.00524417
0.0594184
-0.00855353
-0.0200551
0.0379985
0.0127983
-0.0289238
-0.0125904
0.00636884
-0.0654527
0.0105369
-0.00183602
0.0707757
0.0152117
-0.0501051
0.0130593
-0.0502342
0.00531985
-0.022713
-0.000813592
-0.0445495
-0.0132807
-0.0973128	-0.425969	-0.0309179	-0.0365975
-0.140519	0.00459944	-0.0131529	0.104626
-0.0320945	0.0172159	-0.0910752	0.158402
-0.0306302	-0.0258504	-0.00213437	-0.00464524
-0.141257	-0.0464696	0.0217966	0.0960443
-0.0316385	-0.0607636	-0.0366338	0.103521
-0.0282006	0.00957318	0.0193477	0.0107552
-0.0660541	-0.148429	0.0052914	-0.0164761
-0.00446705	-0.0669171	0.0584987	0.185079
-0.069871	-0.115199	-0.0357735	-0.00379495
-0.0130523	-0.120815	-0.0170783	-0.12492
-0.0657868	-0.134704	-0.0502425	-0.158756
-0.0646066	-0.0470519	0.0310531	0.0144371
-0.00999178	-0.0773936	0.0216932	-0.0744236
0.039837	-0.0101165	-0.0823984
0.106417	-0.0339337	0.00379579
0.0236505	0.000365047	0.0167581
-0.28228	0.0012504	-0.0116664
-0.0158051	0.0203609	0.0103901
-0.00366016	-0.017646	-0.018863
0.0082823	0.00371587	-0.103385
-0.00436996	0.0619373	0.0570845
-0.0102211	-0.0550965	0.00906256
-0.156213	-0.00858106	0.00526593
-0.0023569	-0.0337486	-0.0436868
0.037054	-0.0459194	-0.0265115
0.0356174	-0.0267851	0.0697368
0.0571179	-0.0835334	0.00973122
-0.00556524	0.130017	-0.0416749
0.0617514	-0.162946	-0.0468628
0.0534882	0.0292885	0.00516828
-0.00726356	0.0428973	0.0271817
-0.118444	-0.039557	-0.0479675
-0.0120116	-0.164076	-0.0157142
0.0675499	-0.0322836	0.00514751
-0.0154086	0.0251638	0.0462918
-0.0257632	0.0358462	-0.005399
-0.0231073	0.0498193	0.0582213
-0.0101177	-0.0227012	0.0383859
-0.00994086	-0.00554167	-0.00392965
-0.0323974	0.00748018	0.0114293
0.0420938	-0.0349896	0.0170575
-0.00597274	-0.0916229	-0.00319331
0.0254367	-0.0942952	0.0252604
0.0221318	0.0335833	-0.130302
-0.0319893	-0.00387903	-0.0235502
-0.0441671	-0.0699377	0.0184785
-0.0542142	0.0369508	0.028446
-0.0114491	-0.0204864	0.0227326
0.027297	-0.00317193	0.0525796
-0.000669303	-0.0250462	0.00793682
-0.0654962	-0.0344078	-0.0575307
-0.0249622	-0.0112774	0.0486744
-0.00856539	-0.0317089	-0.00965526
0.0102743	-0.16513	0.0143768
-0.0474675	0.0206093	-0.0152295
0.00870595	-0.0828074	-0.0607824
-0.0235298	0.00360258	-0.0606918
-0.0203	0.041369	-0.00854059
0.0591322	-0.0235601	0.0253236
-0.00696204	0.005421	0.0559335
0.00641495	-0.0079241	-0.0529202
0.0119079	-0.0222536	0.0100524
-0.00289572	-0.000399218	-0.00928565
0.0592275	-0.0259697	-0.0273317
-0.00783447	0.010435	6.30003e-05
-0.0462652	-0.153882	-0.0138643
0.0220631	0.0169328	-0.05204
-0.033181	0.0718961	-0.0787735
-0.0616646	-0.0995494	-0.0237778
0.00753181	0.00396274	-0.0173334
-0.127919	0.0773132	0.0120986
-0.0539031	-0.0300917
0.0627287	-0.0632699
-0.00489111	-0.0199439
0.0506681	-0.101334
0.0397561	-0.0453222
-0.000986449	0.00623182
-0.0406656	-0.138368
-0.0555478	-0.0639635
-0.0931354	-0.0423454
0.0633348	-0.0311921
-0.0371744	-0.029323
-0.0278739	-0.0157138
-0.017712	0.0120928
-0.00762131	-0.025637
-0.0129195
0.0449384
0.0206996
-0.012919
0.00628467
-0.00331867
0.0245713
-0.0419434
-0.00683144
0.0276485
-0.0661282
-0.0177701
0.068784
-0.0141832
-0.0746516
0.0821309
-0.0200314
-0.0151097
-0.0312883
-0.13986
0.028805
-0.00288708
0.0195031
0.0821846
-0.0204216
0.00567732
-0.0734111
-0.0375628
-0.0275136
-0.0202796
-0.00199549
-0.0732853
-0.0360925
-0.000116945
0.025169
-0.0165297

## Sheet: Fig3B
Ab-				Ab+								Ab-				Ab+
Day3		Day4		Day3		Day4						Day3		Day4		Day3		Day4
4T1-mScar	67NR-GFP	4T1-mScar	67NR-GFP	4T1-mScar	67NR-GFP	4T1-mScar	67NR-GFP					4T1-mScar	67NR-GFP	4T1-mScar	67NR-GFP	4T1-mScar	67NR-GFP	4T1-mScar	67NR-GFP
0.6223		0.63628		0.48748		0.86183					Repeat	2	2	2	2	2	2	2	2
0.66754	0.46897	0.57889	0.44589	0.44112	0.37782	0.83599	0.25488				Spheroid	15	15	13	13	19	19	20	20
0.71683	0.53453	0.58213	0.56286	0.37843	0.47911	0.81697	0.37474				Cells	622	656	644	508	753	748	941	773
0.69466	0.4692	0.62335	0.50397	0.34018	0.26814	0.83382	0.44645				Mean	0.573	0.524	0.612	0.479	0.547	0.563	0.624	0.56
0.62192	0.42516	0.65584	0.36502	0.37226	0.19953	0.74594	0.60704				Median	0.6	0.552	0.641	0.488	0.566	0.596	0.664	0.606
0.69731	0.55113	0.67323	0.26914	0.4549	0.09128	0.74785	0.70433				SE	0.00757	0.00762	0.0071	0.00826	0.00734	0.00732	0.00642	0.00685
0.65058	0.59768	0.70181	0.17307	0.73545	0.15903	0.78883	0.55492
0.65055	0.47737	0.67311	0.32538	0.77645	0.26292	0.79149	0.60624				Shapiro-Wilk normality test	1.172e-07	1.587e-10	1.613e-10	1.606e-05	1.77e-10	2.095e-14	< 2.2e-16	2.781e-16
0.55005	0.41158	0.66786	0.33918	0.77994	0.3024	0.71464	0.6483
0.59932	0.41238	0.68741	0.19057	0.58735	0.60397	0.65124	0.63664				Wilcoxon ran sum test		2.777e-05		< 2.2e-16		0.08903		1.124e-12
0.68409	0.47157	0.67916	0.31592	0.50056	0.62709	0.63226	0.6788
0.58801	0.37064	0.63069	0.48728	0.28161	0.57293	0.66427	0.59566
0.61968	0.24513	0.61015	0.57572	0.33848	0.44274	0.81023	0.6726
0.68076	0.33468	0.65652	0.5792	0.14505	0.52702	0.73466	0.41832
0.69731	0.48477	0.64108	0.35684	0.17521	0.68226	0.64756	0.51553
0.65885	0.58347	0.62823	0.43375	0.22703	0.53989	0.74664	0.45501
0.73759	0.55	0.58712	0.51784	0.19118	0.54819	0.67673	0.36216
0.70271	0.41451	0.63009	0.42626	0.20718	0.63078	0.72516	0.05027
0.74679	0.40369	0.56395	0.23482	0.35749	0.6624	0.75232	0.16208
0.77192	0.28495	0.68242	0.41758	0.51891	0.42802	0.77601	0.29475
0.71311	0.51292	0.7107	0.44583	0.6043	0.51636	0.75864	0.63371
0.7626	0.31852	0.64025	0.48709	0.63797	0.56844	0.80553	0.71711
0.79641	0.43054	0.55162	0.56751	0.66743	0.55465	0.77946	0.73382
0.73785	0.46115	0.56187	0.60529	0.53161	0.67796	0.68833	0.67614
0.7423	0.58507	0.54448	0.67687	0.63697	0.33259	0.72586	0.53043
0.72705	0.47526	0.56662	0.31633	0.7955	0.35966	0.61868	0.55037
0.75142	0.72827	0.56317	0.20757	0.76303	0.39755	0.47803	0.58367
0.78956	0.55495	0.49396	0.20406	0.64262	0.57966	0.43363	0.37095
0.77078		0.64567	0.38521	0.53674		0.36976	0.2531
0.78071		0.56078	0.41694	0.4571		0.51995	0.42482
0.6168		0.62673	0.45524	0.54281		0.1912	0.31185
0.62223		0.60394	0.50194			0.22527	0.49326
0.63701		0.57285	0.47442			0.40014	0.58591
0.43624		0.59443	0.61101			0.39422	0.60174
0.52448		0.65001	0.58629			0.45666	0.66697
0.59307		0.47513	0.51517			0.57653	0.69342
0.48264		0.42509	0.52685			0.46395	0.59043
0.63177		0.38219	0.55743			0.20541	0.65848
0.36086		0.28635	0.50511			0.28706	0.59878
0.2539		0.47937	0.46679			0.363	0.67188
0.31813		0.482	0.61978			0.53206	0.56244
0.21593		0.32757	0.10025			0.10186	0.41527
0.10161		0.27605				0.19108	0.40209
0.19154		0.21478				0.48233	0.26508
0.16635		0.49997				0.8079	0.48837
0.14387		0.5537
0.20173		0.57661
0.29235		0.47376
0.47984		0.45771
0.5415		0.41393
0.56339		0.43909
0.53557		0.47778
0.6277		0.25249
		0.4717
		0.53676
0.44881				0.55019		0.88752
0.41601	0.87424			0.56771	0.38936	0.8434	0.37965
0.41645	0.38157			0.48257	0.41608	0.96166	0.38456
0.45924	0.44019			0.65216	0.54615	0.81362	0.20987
0.46386	0.37951			0.66678	0.46267	0.92756	0.1292
0.46183	0.30299			0.63827	0.44685	0.95153	0.43479
0.43126	0.33316			0.46041	0.487	0.86836	0.58319
0.42648	0.36279			0.42833	0.15208	0.92351	0.65069
0.4075	0.37154			0.26283	0.31256	0.88652	0.75603
0.32602	0.32187			0.21525	0.3943	0.93502	0.81109
0.37648	0.33725			0.27118	0.52173	0.93932	0.66685
0.36136	0.26522			0.42555	0.48195	0.88623	0.74285
0.3041	0.26696			0.52249	0.50782	0.94433	0.85235
0.4337	0.12115			0.69674	0.67554	0.88403	0.81731
0.44944	0.11256			0.82919	0.62665	0.87298	0.85782
0.50873	0.10811			0.75651	0.60232	0.88822	0.72215
0.4337	0.29647			0.72892	0.57065	0.8864	0.82487
0.39106	0.36795	0.64605		0.66347	0.46034	0.87695	0.69774
0.34657	0.32487	0.62583	0.39637	0.72371	0.6041	0.90462	0.82133
0.41448	0.35116	0.48144	0.42107	0.52035	0.19299	0.92714	0.8295
0.48986	0.33733	0.59901	0.27839	0.35119	0.19466	0.92899	0.64872
0.48086	0.07908	0.51908	0.32292	0.30696	0.20813	0.90464	0.75066
0.44824	0.17056	0.7486	0.29173	0.44858	0.62636	0.90241	0.81543
0.41964	0.23029	0.68591	0.13778	0.54043	0.42107	0.95193	0.84291
0.45907	0.11941	0.74889	0.14008	0.59048	0.26215	0.90243	0.74921
0.46605	0.25414	0.74159	0.28825	0.60065	0.63715	0.89095	0.7792
0.43457	0.35556	0.82786	0.42328	0.68968		0.78005	0.8603
0.50066	0.3165	0.89008	0.44034	0.28368		0.77451	0.69137
0.44881	0.27029	0.78464	0.49758	0.52818		0.7067	0.45701
0.48922	0.41583	0.67191	0.58875	0.35664		0.56139	0.51639
0.49624	0.39359	0.57045	0.52734	0.22407		0.92182	0.41197
0.48712	0.34411	0.48421	0.56389	0.2762		0.87805	0.83289
0.50561	0.34283	0.44169	0.35355	0.20952		0.93542	0.63683
0.48868	0.36757	0.51029	0.49559	0.07172		0.89961	0.7718
0.41605	0.39448	0.48226	0.57274	0.01157		0.84011	0.81636
0.48236	0.37324	0.45135	0.61911	0.15165		0.76013	0.77592
0.4636	0.23061	0.55357	0.55382	0.10779		0.89893	0.60949
0.41495	0.14934	0.62088	0.45513	0.30389		0.94265	0.41412
0.38646	0.22917	0.63358	0.57099	0.27316		0.94743	0.31121
0.39102	0.2807	0.40178	0.65976	0.32731		0.92153	0.80167
0.35194	0.21226	0.41473	0.69713	0.30123		0.82609
0.30148	0.31961	0.50461	0.62734	0.31765		0.75403
0.2569	0.42753	0.54306	0.7074	0.49388		0.96945
0.24652	0.40074	0.46164	0.70256	0.38697		0.35981
0.2122	0.43166	0.32964	0.67381	0.4964		0.23841
0.16645	0.43233	0.43671	0.61496	0.46904		0.5816
0.25134	0.42254	0.46746	0.54492	0.4165		0.78242
0.03206	0.40638	0.37036	0.49234	0.6601		0.75003
0.06397	0.40252	0.55512	0.26892	0.41905		0.8004
0.16616		0.56995	0.47199	0.54567		0.98274
0.1861		0.60459	0.58421			0.85856
0.2889		0.69131	0.4694			0.88504
0.38109		0.46758	0.66586
0.38552		0.44243	0.7658
0.2837		0.35652	0.81753
0.2618		0.27843	0.80712
0.24205		0.32152	0.62997
0.37394		0.28559	0.74955
0.37162		0.36826	0.67692
0.38463		0.33883	0.66106
0.36932		0.38362	0.71856
0.3799		0.32228	0.4882
0.327		0.33578	0.69718
0.35077		0.46669	0.58415
0.37437		0.52017	0.6642
0.35805		0.50869	0.63194
0.42056		0.63101	0.66374
0.45428		0.57468	0.19777
0.32169		0.69687	0.28372
0.22533		0.64079	0.18535
0.27195
0.35956
0.4612
0.76746
0.69634	0.55187
0.48844	0.67665
0.54729	0.80985
0.10878	0.72892
0.2875	0.79168
0.36268	0.81535
0.46352	0.74469
0.59839	0.68536
0.4952	0.80777
0.54806	0.71404
0.63891	0.60393
0.79925	0.46967
0.69053	0.35527
0.52708	0.16555
0.47082	0.13765
0.32389	0.12109
0.46197	0.4134
0.46831	0.44412
0.49886	0.26067
0.60977	0.29882
0.61462	0.29123
0.73221	0.52071
0.62052	0.52272
0.58852	0.60559
0.65012	0.56284
0.69524	0.70923
0.69238	0.82419
0.68735	0.87874
0.5575	0.78114
0.43912	0.74057
0.83839	0.6285
0.79314	0.6208
0.83458	0.61779
0.86143	0.80306
0.86216	0.67945
0.8233	0.74952
0.83351	0.78093
0.68126	0.62838
0.71579	0.7431
	0.82115
	0.73071
	0.69107
	0.77205
	0.56557
	0.62519
	0.69623
	0.63319
	0.82196
	0.70684
	0.64578
	0.60937
	0.69969
	0.70892
	0.76367
	0.50579
	0.25501
	0.39041			0.72331		0.63462
	0.13776			0.82004	0.37195	0.8086	0.68684
				0.84629	0.49675	0.88581	0.56959
				0.87847	0.32101	0.70604	0.5327
				0.72145	0.49217	0.84836	0.60057
				0.7141	0.66177	0.72314	0.77979
				0.96375	0.60322	0.83633	0.6899
				0.70495	0.76982	0.7241	0.52476
				0.78134	0.51808	0.72734	0.12172
				0.45754	0.72514	0.66441	0.22726
				0.29382	0.6913	0.80601	0.12976
				0.18508	0.60329	0.69086	0.4277
				0.44281	0.7643	0.72021	0.52725
				0.26982	0.59562	0.81522	0.74043
				0.42072	0.56373	0.583	0.73159
				0.46038	0.78791	0.59346	0.62541
				0.55718	0.69545	0.47416	0.62676
				0.72226	0.80072	0.37306	0.54387
				0.7234	0.83311	0.65716	0.75003
				0.63026	0.70542	0.62716	0.7478
				0.51751	0.77646	0.85807	0.71732
				0.49182	0.65882	0.74758	0.56845
				0.84528	0.79067	0.71498	0.79358
				0.68136	0.55382	0.76287	0.57307
				0.70906	0.41373	0.89113	0.57246
				0.50571	0.35496	0.82253	0.44873
0.71425				0.38586	0.10852	0.61009	0.44642
0.7264	0.57175			0.38607	0.2935	0.56799	0.3442
0.58866	0.69616			0.52153	0.28957	0.44743	0.38252
0.55509	0.76059			0.57402	0.5725	0.2777	0.23063
0.62018	0.68123			0.67745	0.6928	0.28057	0.7493
0.52675	0.49591			0.51152	0.36213	0.38676	0.79045
0.24297	0.12438			0.30721	0.66747	0.46564	0.72226
0.38999	0.07069			0.30496	0.57612	0.43614	0.79119
0.48522	0.11791			0.42519	0.76478	0.72462	0.80468
0.61405	0.3022			0.41791			0.66873
0.70828	0.27635			0.3474			0.34786
0.66456	0.41862			0.20849			0.48795
0.82753	0.50577			0.03018			0.61628
0.94071	0.70519			0.12079			0.46698
0.9304	0.59482			0.15499			0.43454
0.93437	0.49963			0.21452			0.21951
0.87695	0.62535			0.33195
0.63092	0.65908			0.63988
0.65067	0.86289			0.48217
0.64658	0.81249			0.52322
0.67892	0.51981			0.62279
0.81005	0.43476			0.67276
0.87181	0.29019			0.70058
	0.61113			0.73872
	0.47277			0.56255
	0.51832			0.63307
	0.65005			0.73941
	0.80548			0.73748
	0.69077			0.81774
	0.59652
	0.70533
	0.74551	0.8342
	0.85186	0.79214	0.2523
	0.69372	0.84615	0.2986
	0.30145	0.873	0.17003
	0.25831	0.86778	0.23961
	0.39008	0.92036	0.48179
	0.45367	0.87504	0.62734
		0.82692	0.7421
		0.93135	0.76951
		0.85045	0.69761
		0.78483	0.72802
		0.87251	0.78624
		0.87829	0.75899
		0.82458	0.69292
		0.85806	0.55562
		0.86811	0.44803
		0.90225	0.73311
		0.93158	0.81088
		0.8761	0.69538
		0.81811	0.75742
		0.89812	0.81526
		0.84537	0.6739
		0.88397	0.4565
		0.90219	0.37917
		0.88671	0.72515
		0.88524	0.74569
		0.7921	0.26032	0.50514		0.89183
		0.76149	0.50406	0.65361	0.57285	0.82419	0.14182
		0.58133	0.3237	0.86803	0.63779	0.90337	0.18202
		0.52645	0.39013	0.85969	0.403	0.8773	0.27898
		0.57437	0.56246	0.66979	0.67377	0.82691	0.44232
		0.61506		0.77812	0.74456	0.72663	0.58025
		0.77073		0.7749	0.60929	0.81016	0.47192
		0.84276		0.70156	0.61237	0.90199	0.75885
		0.95959		0.57329	0.59445	0.829	0.77082
		0.90826		0.60182	0.47496	0.8857	0.58298
		0.79113		0.75542	0.10357	0.88908	0.46588
		0.85397		0.732	0.14072	0.81474	0.69035
		0.86841		0.66973	0.29184	0.86214	0.57588
		0.73717		0.7951	0.54002	0.77512	0.67792
		0.64936		0.55362	0.60903	0.70907	0.72967
		0.47857		0.60849	0.75062	0.79089	0.77532
		0.67453		0.74553	0.71077	0.78807	0.32794
		0.55021		0.78647	0.67738	0.84733	0.17851
				0.86671	0.26523	0.8054	0.01734
				0.90548	0.25227	0.84222	0.40343
				0.68466	0.51427	0.82573	0.4
				0.51425	0.62207	0.82087	0.51174
				0.45457	0.53578	0.88631	0.7829
				0.51936	0.7788	0.75294	0.64374
				0.29445	0.78502	0.84592	0.72136
				0.23019	0.83808	0.83577	0.55149
				0.44055	0.77461	0.81365	0.76177
				0.09686	0.50054	0.85106	0.64952
				0.0474	0.64137	0.66599	0.5685
				0.08057	0.71004	0.68538	0.82984
				0.14401	0.25758	0.69012	0.75281
				0.27531	0.32935	0.81548	0.68104
				0.17859	0.70279	0.71096	0.55569
				0.34723	0.5747	0.61772	0.67472
				0.44119		0.8159	0.70895
				0.46563		0.85268	0.60673
0.8444				0.33111		0.85429	0.57658
0.74129	0.21078			0.41404		0.80689	0.47586
0.84412	0.16946			0.5198		0.82592	0.14902
0.84314	0.31129			0.72109		0.7941	0.8279
0.75903	0.42476			0.59691		0.61254	0.34478
0.86556	0.42452			0.58977		0.61613
0.82255	0.31304			0.52195		0.69693
0.91119	0.53538			0.63005		0.4525
0.87306	0.46269			0.81914		0.47833
0.58161	0.5736			0.80546		0.13293
0.59958	0.36224	0.74312		0.82944		0.65554
0.5752	0.30986	0.66574	0.62667	0.83822		0.67244
0.56809	0.11397	0.78448	0.60433	0.37087		0.63285
0.7224	0.37372	0.71087	0.57396	0.26917		0.29463
0.7335	0.37786	0.39573	0.51014	0.30239		0.55855
0.56891	0.5814	0.4778	0.41261	0.24111		0.62267
0.9028	0.60839	0.20994	0.45968	0.63246		0.70688
0.85733	0.66384	0.31375	0.51182	0.73844		0.71839
0.8225	0.58757	0.59133	0.64195	0.83095		0.64575
0.72663	0.79351	0.7314	0.50051	0.83999		0.60855
0.76285	0.77576	0.75489	0.66232	0.78404		0.4014
0.64316	0.85266	0.73037	0.69823	0.46458		0.34932
0.60785	0.69109		0.64869	0.74669		0.19835
0.46223	0.63394		0.36903	0.48183
0.3404	0.60778		0.48035	0.42065
0.61008	0.71555		0.51006	0.3388
0.49799	0.77024		0.55318
0.85126	0.8145		0.50795
0.80422	0.78584		0.2995
0.60377	0.72837		0.26153
0.67677	0.77319		0.19281
0.69928	0.84022		0.1718
0.56737	0.76436		0.22501
0.53873	0.71163		0.18383
0.48736	0.62776		0.07895
0.85808	0.84974		0.29238
0.75934	0.75965		0.36254
0.80606	0.65717		0.49496
0.85865	0.78337		0.461
0.72839	0.82114		0.55072
0.63445	0.77428		0.55371
0.64998	0.6934		0.45473
0.7999	0.66236		0.36518
0.86265	0.76054		0.50066
0.85197	0.82939		0.31789
0.91787	0.48883		0.41773
0.82168	0.44452		0.62977
0.72251	0.54276		0.12773
0.60881	0.30304		0.30243
0.57549			0.30675
0.67307			0.0875
0.77413
0.84551
0.89451
0.85731
0.8243
0.77871
0.67547				0.50808		0.73255
0.60062				0.534	0.71335	0.70921	0.08023
0.63111				0.41382	0.65562	0.74666	0.1782
0.91509				0.36119	0.41912	0.71718	0.22507
0.81983				0.33209	0.4157	0.77189	0.27164
				0.49267	0.32631	0.773	0.27525
				0.44688	0.19166	0.72654	0.454
		0.65802		0.52456	0.22413	0.64771	0.57255
		0.69893	0.60826	0.58366	0.08937	0.80927	0.70099
		0.75851	0.53016	0.62052	0.09341	0.83349	0.65942
		0.70877	0.5673	0.74579	0.31984	0.7572	0.64034
		0.71106	0.61868	0.61834	0.3218	0.81609	0.52184
		0.72677	0.70946	0.76333	0.44877	0.74271	0.62172
		0.6626	0.40556	0.71204	0.27613	0.77517	0.53427
		0.70557	0.3982	0.75833	0.2882	0.84666	0.64151
0.70183		0.7271	0.16683	0.68625	0.19605	0.86947	0.47254
0.50488	0.43073	0.67065	0.22368	0.8247	0.57967	0.83165	0.40737
0.55761	0.40592	0.70322	0.32869	0.84358	0.59947	0.74864	0.5433
0.6515	0.19975	0.71399	0.38818	0.76646	0.69651	0.85984	0.59015
0.63718	0.21307	0.6773	0.3948	0.53831	0.80249	0.81463	0.38548
0.60717	0.30045	0.68835	0.33728	0.44164	0.61277	0.81365	0.21396
0.39612	0.46794	0.74342	0.26099	0.21067	0.70201	0.73075	0.59817
0.33697	0.46554	0.74822	0.20006	0.43095	0.74461	0.75538	0.66018
0.42321	0.61981	0.66989	0.2886	0.51082	0.59797	0.62423	0.70267
0.43516	0.70329	0.73211	0.31631	0.49928	0.67491	0.72715	0.53519
0.65149	0.77301	0.72715	0.37333	0.67439	0.68624	0.60544	0.41325
0.58999	0.76924	0.70094	0.26096	0.71487	0.79941	0.63868	0.39911
0.50303	0.7025	0.7637	0.49253	0.61097	0.80017	0.71732	0.45195
0.46707	0.66003	0.77081	0.37837	0.37234	0.78016	0.70013	0.57043
0.55931	0.76902	0.66873	0.30061	0.41304	0.71267	0.72355	0.62016
0.70957	0.76024	0.61618	0.34582	0.44343	0.5501	0.55281	0.58044
0.69154	0.74072	0.75674	0.52445	0.49272	0.64372	0.72584	0.68537
0.65632	0.60377	0.70732	0.56229	0.41415	0.62943	0.6482
0.55456	0.86356	0.72964	0.23878	0.25556	0.4125	0.54042
0.71283	0.69907	0.69258	0.60214	0.17368	0.38298	0.45807
0.68603	0.62681	0.72863	0.6616	0.07408	0.36955	0.70502
0.53209	0.63026	0.67123	0.52124	0.46714	0.48883	0.78711
0.77745	0.72966	0.63839	0.53797	0.53744	0.51102	0.63041
	0.71104	0.73262	0.6529	0.61962	0.70683	0.81292
	0.67879	0.73476	0.58058	0.72876	0.55967	0.78
	0.62793	0.721	0.48707	0.66722	0.67494	0.79127
	0.74846	0.70376	0.56095	0.54072	0.81968	0.75056
	0.54603	0.65234	0.52752	0.77494	0.80701	0.82663
	0.64702	0.62189	0.58477	0.77843	0.73565	0.79622
	0.75828	0.60505	0.47501	0.81986	0.6054	0.76056
	0.71662	0.66232	0.51055	0.7389	0.33524	0.76813
	0.60907	0.58309	0.59719	0.65484	0.35641	0.74365
	0.5898	0.64603	0.62413	0.55266	0.60744	0.76078
	0.45875	0.70862	0.11532	0.63705	0.48782	0.66769
	0.07516	0.43008	0.32711	0.17638	0.67933	0.70558
	0.13192	0.49463	0.38063	0.21439		0.68461
	0.47111	0.49854		0.64628		0.55866
	0.27474	0.4379				0.60865
	0.19821	0.19028				0.71711
	0.36785	0.42599				0.31028
	0.39301	0.46398				0.61095
	0.51562	0.47115				0.57389
	0.38171	0.31711				0.68146
	0.44143	0.22876				0.66847
	0.34524	0.54702				0.62852
	0.58664	0.52375				0.6553
	0.39943	0.86649				0.86905
	0.38247
0.81408
0.74463	0.17891
0.743	0.12196
0.8714	0.13417
0.81079	0.2944
0.79994	0.41379
0.82038	0.38432
0.62782	0.40072	0.56161
0.58236	0.43322	0.67568	0.29075
0.48682	0.43614	0.57296	0.37869
0.28744	0.35358	0.71571	0.46708
0.20783	0.50999	0.70418	0.45797
0.2531	0.61706	0.78823	0.37068
0.57272	0.68704	0.78314	0.48614
0.52545	0.64838	0.78203	0.55965
0.77236	0.57862	0.77418	0.38867
0.5638	0.51618	0.65913	0.35846
0.54912	0.68902	0.61581	0.29766
0.76396	0.68417	0.6728	0.2662
0.79913	0.66805	0.68126	0.2412
0.53735	0.61209	0.60932	0.05609
0.43984	0.56848	0.59631	0.08287
0.42454	0.67474	0.49965	0.11235
0.29172	0.52259	0.56768	0.25342
0.59103	0.59934	0.58619	0.31838
0.85409	0.66439	0.61025	0.38605
0.72854	0.68546	0.65645	0.3755
	0.53297	0.65201	0.43322
	0.3612	0.57823	0.46349
	0.3076	0.60633	0.53616
	0.34134	0.54239	0.28461	0.44673
	0.41848	0.58681	0.19369	0.26544	0.73154	0.66945	0.38493
	0.42611	0.67286	0.1419	0.40571	0.63935	0.78034	0.31034
	0.51475	0.70068	0.21047	0.47146	0.76572	0.80164	0.13252
	0.71355	0.31133	0.24757	0.40123	0.58152	0.39895	0.62348
	0.72201	0.34617	0.31361	0.35576	0.77569	0.67059	0.67429
	0.69162	0.3319	0.35591	0.49667	0.3928	0.87091	0.79499
	0.72951	0.46471	0.40111	0.64027	0.55886	0.4741	0.81381
	0.72065	0.1902	0.44588	0.4016	0.73966	0.64168	0.82139
	0.62869	0.10163	0.42426	0.18157	0.81529	0.68152	0.64886
	0.57407	0.20037	0.32438	0.45841	0.74817	0.5128	0.71381
	0.66401	0.21468	0.30339	0.56036	0.70797	0.20606	0.71689
	0.63745	0.23946	0.36614	0.67779	0.42324	0.32	0.54675
	0.64552	0.19435	0.45772	0.83869	0.1583	0.51418	0.64524
	0.60761	0.40589	0.3706	0.68028	0.0862	0.46372	0.66325
	0.39542	0.28197	0.41313	0.67159	0.34581	0.62735	0.64341
	0.31716	0.46368	0.44508	0.43519	0.22878	0.71257	0.59765
	0.37155	0.5913	0.50122	0.46713	0.44755	0.61017	0.70306
	0.15733	0.6402	0.49067	0.45	0.4003	0.60351	0.78434
	0.20145	0.55021	0.42779	0.58031	0.59577	0.8199	0.78624
	0.46968	0.59317	0.15747	0.64389	0.77911	0.72143	0.73414
	0.24922	0.68472		0.3832	0.60531	0.72351	0.77442
	0.36243	0.76477		0.04977	0.56409		0.75168
		0.72048			0.68463		0.73535
		0.70786			0.82078		0.23363
		0.64572			0.69039		0.10781
		0.69345			0.71705		0.51022
		0.69838			0.49242
		0.5919			0.40903
		0.6514			0.26135
		0.6228			0.29127
		0.68528			0.46973
		0.77439			0.45481
		0.63655			0.36776
		0.70293			0.78112
		0.58798
		0.65527
		0.56988
		0.62617
0.65713		0.64215
0.61666	0.23164	0.57547
0.65079	0.35694	0.416
0.66243	0.46925	0.27164
0.7219	0.62682	0.46406
0.64055	0.59036	0.58305
0.70619	0.52484	0.6368
0.67589	0.34727	0.62584
0.68268	0.51194	0.57115
0.69442	0.52799	0.49024
0.64996	0.60434	0.63232
0.62349	0.42817	0.59933
0.755	0.28234	0.56557
0.6206	0.21442	0.59419
0.50551	0.3855	0.64173
0.51811	0.44436
0.58758	0.40263	0.76767	0.26591
0.71102	0.43175	0.8149	0.09116
0.69836	0.39211	0.74006	0.39486
0.58171	0.54845	0.78602	0.30521
0.66343	0.11713	0.68939	0.24925
0.59939	0.16318	0.85697	0.39042
0.6964	0.48159	0.77295	0.34959
0.68752	0.41238	0.75031	0.32527
0.73284	0.53147	0.75654	0.24603
0.67332	0.63071	0.64262	0.24715
0.73763	0.64792	0.71264	0.37186
0.71965	0.56098	0.72272	0.38195
0.67444	0.65569	0.69329	0.20719
0.67674	0.57951	0.5863	0.51622
0.6165	0.45581	0.71649	0.60698
0.69157	0.40108	0.70755	0.73959
0.62642	0.44499	0.64929	0.69169
0.59634	0.35376	0.68495	0.68326
0.61759	0.10005	0.80283	0.67697	0.84764		0.65351
0.58499		0.7333	0.58883	0.74431	0.47376	0.65395	0.35574
0.46899		0.79853	0.47617	0.40481	0.32969	0.7001	0.02001
0.4502		0.78947	0.52134	0.28739	0.32839	0.76986	0.22979
0.40241		0.83633	0.65987	0.29789	0.67508	0.76903	0.46347
0.41042		0.80382	0.58863	0.39723	0.67625	0.85841	0.45319
0.68359		0.68129	0.63516	0.50604	0.56002	0.85458	0.43909
0.2577		0.73042	0.58686	0.66546	0.32559	0.79545	0.5917
0.20422		0.80764		0.77403	0.51444	0.85048	0.60146
0.2875		0.76039		0.62922	0.6656	0.79671	0.63368
0.46591		0.73519		0.59526	0.60853	0.80842	0.77827
0.50646		0.66037		0.38866	0.1278	0.85478	0.71833
0.24914		0.61671		0.47404	0.35769	0.77723	0.74027
0.30786		0.67811		0.1758	0.66695	0.67856	0.73107
0.35061		0.74844		0.08097	0.70611	0.54898	0.66179
0.47373		0.7479		0.36484	0.35309	0.51874	0.63992
0.51346		0.85284		0.34623	0.61384	0.72511	0.71507
0.46204		0.63628		0.57915	0.57443	0.72001	0.63452
0.44993		0.53885		0.63538	0.73696	0.81178	0.68006
0.55136		0.37125		0.64099	0.82414	0.74098	0.71009
0.4109		0.33049		0.63745	0.65395	0.72427	0.66612
0.34726		0.48211		0.50129	0.87019	0.642	0.66681
0.2905		0.4441		0.73217	0.8337	0.58244	0.70833
0.21331		0.57201		0.40233	0.87268	0.7176	0.78627
0.21217		0.49585		0.24478	0.75439	0.80838	0.49979
0.33528		0.43395		0.19024	0.56111	0.78199	0.46624
0.41123		0.4793		0.16759	0.49778	0.73313	0.29801
0.6222		0.54143		0.53185	0.78382	0.84625	0.40225
		0.52418		0.63193	0.13804	0.73609	0.3897
		0.56391			0.57466	0.53774	0.2384
		0.16322			0.76976	0.52725	0.09756
		0.31375			0.42378	0.55176	0.34325
		0.17397			0.81042	0.71552	0.53808
		0.44891				0.8272	0.764
		0.44502				0.77861	0.69346
						0.71753	0.66985
						0.72846	0.64141
						0.65993	0.56691
						0.58351	0.60905
						0.51353	0.78636
						0.45775	0.46328
						0.59178	0.46249
						0.69797	0.76656
						0.59603	0.39645
0.65758	0.42565					0.83356	0.21879
0.38523	0.4905	0.8762				0.77886
0.21763	0.49315	0.78928	0.38835			0.66469
0.73806	0.57561	0.67272	0.26628			0.70776
0.82426	0.55333	0.75957	0.42195			0.78561
0.68736	0.53202	0.78433	0.53087			0.74718
0.55852	0.6575	0.68788	0.64695			0.784
0.61419	0.65261	0.72326	0.72635			0.67791
0.66887	0.58591	0.41474	0.52956			0.73065
0.52204	0.59665	0.42916	0.444			0.77867
0.389	0.55855	0.53245	0.60058			0.74503
0.49319	0.2521	0.66378	0.58975			0.80879
0.36443	0.38398	0.56732	0.65778			0.50705
0.74411	0.59579	0.62925	0.70294			0.55213
0.69547	0.63796	0.64851	0.66719			0.48559
0.86628	0.66517	0.4842	0.66746			0.28794
0.81663	0.65435	0.54842	0.60896			0.40348
0.80518	0.44838	0.62858	0.80282			0.68386
0.722	0.59835	0.62087	0.75238			0.62383
0.91871	0.07714	0.79339	0.7291			0.57842
0.79117	0.24244	0.74036	0.64414
0.67292	0.43084	0.36498	0.59288
0.64986	0.26971	0.57083	0.77875
0.64735	0.69556	0.66882	0.42473
0.64901	0.73982	0.46913	0.77042
0.46941	0.50739	0.70591	0.69243
0.44153	0.61528	0.64161	0.71141
0.31005	0.5415	0.69715	0.8203
0.17881	0.3203	0.64759	0.70268
0.30881	0.17009	0.58833	0.86937
0.4465	0.55257	0.47329	0.3082
0.53814	0.69115	0.33221	0.50746
0.49983	0.3133	0.1932	0.61585
0.23137		0.30499	0.77731
0.3087		0.21159	0.17667
0.8019		0.29631	0.42307
0.57617		0.85313	0.26719
0.62597		0.16537	0.25405
0.33587		0.25837	0.17938
		0.47669	0.34577
		0.66178
		0.79293
		0.80548
		0.76402
				0.53797		0.77357
				0.54538	0.2452	0.58025	0.20062
				0.19444	0.27267	0.88352	0.42881
				0.35726	0.21353	0.82343	0.6075
				0.50808	0.37417	0.70584	0.66132
				0.56564	0.48844	0.83344	0.81067
				0.69446	0.58509	0.85786	0.79528
				0.76178	0.49893	0.65259	0.77263
0.72525				0.65028	0.63516	0.59971	0.74492
0.60241	0.4625			0.75159	0.6561	0.45331	0.69979
0.62531	0.33754			0.83026	0.47449	0.32716	0.53383
0.46267	0.39339			0.75124	0.39946	0.44818	0.75412
0.45721	0.60557			0.77387	0.55616	0.38446	0.59078
0.47684	0.527			0.72528	0.5683	0.56934	0.81598
0.39654	0.54913			0.8599	0.63022	0.67329	0.76371
0.38841	0.46028			0.80462	0.77973	0.75385	0.61581
0.51291	0.62724			0.88304	0.76666	0.67016	0.7336
0.45079	0.72849			0.73955	0.76742	0.66878	0.74154
0.33039	0.65225			0.59197	0.78472	0.60875	0.67804
0.35072	0.81064			0.66549	0.71289	0.6441	0.4349
0.47463	0.86341			0.51114	0.7513	0.65624	0.10311
0.63225	0.78396			0.32729	0.54903	0.57277	0.36495
0.72722	0.75163			0.3855	0.55652	0.3236	0.2811
0.73709	0.81674			0.54074	0.46684	0.31434	0.5414
0.65548	0.5416			0.4902	0.45285	0.4844	0.58189
0.30355	0.65419	0.5172		0.50011	0.35891	0.34217	0.40071
0.38088	0.76236	0.53139	0.48785	0.30083	0.59076	0.08165	0.36387
0.4431	0.2428	0.35846	0.43767	0.20016	0.70508	0.23998	0.61489
0.59469	0.28719	0.47546	0.348	0.12851	0.7203	0.66819	0.72828
0.55213	0.32953	0.43036	0.41873	0.19331	0.84476	0.74745	0.7186
0.65103	0.27869	0.52571	0.48457	0.38077	0.71077	0.77263	0.54498
0.42904	0.31673	0.40005	0.18659	0.41947	0.67623	0.74778	0.73548
0.71623	0.20218	0.49892	0.25122	0.57095	0.72003	0.60828	0.59695
0.73481	0.34964	0.48929	0.29687	0.54184	0.82262		0.71526
0.45425	0.52361	0.46294	0.25708	0.62586	0.49541		0.80271
0.57516	0.52548	0.57207	0.46319	0.83007	0.41886		0.69723
0.49086	0.80656	0.48676	0.39151	0.79451	0.52054		0.17464
0.77375	0.81093	0.57689	0.47221	0.60458	0.62591	0.62336
0.25342	0.84559	0.51023	0.52118	0.31671	0.75063	0.62773
	0.78882	0.5521	0.43385	0.39492	0.73736	0.73913	0.3837
	0.73811	0.54866	0.38416	0.53798	0.7512	0.85875	0.29165
	0.70425	0.49538	0.33521	0.54849	0.69523	0.74325	0.47504
	0.77045	0.58462	0.29331	0.6906	0.36419	0.70596	0.5517
	0.81772	0.54053	0.1183	0.81936	0.17678	0.83736	0.6737
	0.78613	0.49446	0.03204	0.83457	0.19779	0.73056	0.76896
	0.70964	0.45354	0.12081	0.77014	0.11288	0.67828	0.69309
	0.53276	0.50434	0.21377	0.71177	0.1407	0.65691	0.71088
	0.6642	0.43507	0.37704	0.72441	0.41579	0.85103	0.79098
	0.72621	0.34899	0.33197	0.80048	0.35081	0.68935	0.6593
	0.67577	0.34797	0.35932	0.79693		0.59893	0.68512
	0.57008	0.39851	0.4636	0.62621		0.49729	0.76884
	0.48627	0.40531	0.45895	0.75118		0.39906	0.7059
	0.6461	0.29298	0.43133	0.7014		0.26825	0.61126
	0.7471	0.23324	0.44656	0.83385		0.29966	0.82512
	0.72499	0.31462	0.26858	0.69099		0.4197	0.73933
	0.58927	0.27383	0.24213	0.85119		0.43687	0.62961
	0.54332	0.18192	0.41837	0.79097		0.50934	0.62892
	0.34073	0.05682	0.09697	0.8225		0.4405	0.65014
	0.79972	0.16928	0.32717	0.84466		0.27912	0.64786
	0.72747	0.27604	0.24305			0.22313	0.7329
	0.10129	0.23367	0.22809			0.44256	0.79279
	0.37863	0.30067				0.3594	0.87491
		0.18218				0.24591	0.44292
		0.29218				0.25393	0.54902
		0.28819				0.28876	0.84277
		0.40222				0.43186	0.70997
		0.39949				0.44099	0.79035
		0.45782				0.51553	0.80063
		0.4558				0.37634	0.42521
		0.52863				0.42948	0.17549
		0.49193				0.52715	0.85612
		0.51322				0.57627
		0.46144				0.7517
		0.50502				0.83557
		0.55724				0.88846
						0.89454
						0.84732
						0.88211
						0.83539
						0.76704
						0.77304
						0.75641
						0.60332
						0.40477
						0.59939
						0.69903
						0.16084
0.47064						0.13395
0.48425	0.31815					0.21815
0.59316	0.28828					0.55623
0.63982	0.50196
0.52554	0.38635
0.51445	0.41221
0.40428	0.56086
0.34803	0.66031
0.35448	0.64332
0.69984	0.78573
0.64138	0.67836			0.54745		0.66277
0.71728	0.57447			0.42199	0.41712	0.69417	0.66406
0.5862	0.66914			0.41014	0.29388	0.57589	0.48348
0.53253	0.60806			0.2642	0.53166	0.63709	0.45832
0.39951	0.63213			0.38655	0.50242	0.71286	0.5252
0.25526	0.6262			0.43612	0.67568	0.74127	0.65675
0.46587	0.65048			0.56109	0.52428	0.73911	0.61447
0.4442	0.61678			0.67895	0.41335	0.69942	0.50205
0.73759	0.61316			0.67077	0.49311	0.6497	0.57904
0.73129	0.44038			0.67803	0.58995	0.775	0.70767
0.74107	0.66931			0.62489	0.65107	0.69869	0.69773
0.76073	0.40387	0.82032	0.13826	0.71831	0.68665	0.81098	0.71357
0.80177	0.42625	0.86819	0.28607	0.50996	0.73117	0.83306	0.51747
0.57974	0.5439	0.73998	0.14079	0.51707	0.77013	0.70827	0.58815
0.60057	0.62713	0.74608	0.26107	0.62088	0.82397	0.62823	0.65576
0.73629	0.58216	0.71687	0.29077	0.73743	0.81175	0.49475	0.74167
0.80971	0.7494	0.72038	0.44055	0.68024	0.664	0.63445	0.53741
0.71861	0.72597	0.79801	0.55313	0.61177	0.69377	0.49803	0.43761
0.39652	0.63318	0.79542	0.25202	0.52442	0.666	0.58823	0.28105
0.40784	0.16282	0.84267	0.54705	0.58762	0.59208	0.6072	0.16969
0.52633	0.32574	0.77654	0.61965	0.71064	0.39365	0.72295	0.30512
0.13839	0.42016	0.77402	0.68511	0.77208	0.29386	0.73327	0.21617
0.4428	0.2612	0.79975	0.78897	0.85278	0.31979	0.80561	0.10158
0.46517	0.42257	0.71403	0.80303	0.82083	0.25727	0.8752	0.26636
0.29095	0.70371	0.75365	0.73773	0.81252	0.05928	0.74638	0.30087
0.22665	0.74052	0.80093	0.76258	0.73758	0.26199	0.61027	0.20381
0.88097	0.74259	0.89173	0.58033	0.8661	0.16676	0.74393	0.33144
0.69664	0.10793	0.90067	0.65897	0.9041	0.47874	0.64308	0.39446
0.7177	0.06386	0.81206	0.66549	0.68058	0.64185	0.67446	0.41369
	0.26366	0.70252	0.60515	0.66402	0.69485	0.5461	0.38191
	0.16816	0.76636	0.661	0.55883	0.70534	0.55873	0.65495
		0.83217	0.73006	0.45615	0.76163	0.68561	0.53423
		0.88654	0.58405	0.29673	0.52019	0.73455	0.60469
		0.92236	0.69538	0.23882	0.47955	0.72848	0.67602
		0.74088	0.63507	0.12124	0.66412	0.68488	0.72143
		0.71056	0.6852	0.14121	0.48271	0.54416	0.61604
		0.71267	0.53992	0.25599	0.56681	0.48033	0.71912
		0.7219	0.54841	0.30008	0.68653	0.58745	0.70205
		0.88452	0.58485	0.50254	0.6895	0.74735	0.56254
		0.85005	0.42361	0.60606	0.4899	0.79489	0.54694
		0.83967	0.28934	0.4133	0.51669	0.8409	0.45346
		0.69498	0.53815	0.5088	0.57962	0.78348	0.33138
		0.69481	0.58424	0.62954	0.62625	0.74359	0.40813
		0.4534	0.6738	0.80638	0.62722	0.60818	0.46438
		0.31599	0.28696	0.87885	0.56789	0.44151	0.5842
		0.36993	0.80185	0.81937	0.57996	0.31796	0.49857
		0.09323	0.83863	0.88217	0.19731	0.42493	0.38193
		0.26371	0.81888	0.79439	0.17632	0.13334	0.6931
		0.35564	0.69042	0.69993	0.66314	0.01485	0.76978
		0.42404	0.4223	0.60678		0.29739	0.3256
		0.52847	0.18804	0.64793		0.37091	0.31531
		0.7349	0.44032	0.6925		0.50751	0.48489
		0.70081	0.41948	0.72339		0.39806
		0.71842		0.65124		0.44385
		0.88221		0.62615		0.56545
		0.80038		0.51828		0.36997
		0.82957		0.42355		0.31073
		0.83076		0.26266		0.69707
		0.82471		0.42333		0.70244
		0.70893		0.24103		0.77965
		0.66355		0.57809		0.75735
		0.6173		0.52398		0.66614
		0.45877		0.6335		0.61913
		0.57559		0.72734		0.33673
		0.44727		0.61881		0.43843
		0.3665		0.74386		0.43749
		0.62856		0.83332		0.18891
		0.58493		0.76395		0.23224
		0.49768		0.66127		0.49219
		0.52804		0.70108		0.43689
		0.23183		0.62494		0.51958
		0.37678		0.77402		0.84674
		0.4742		0.84777
0.52458		0.58452		0.33411
0.74734	0.80735	0.94956		0.7448
0.69206	0.78273	0.91723		0.32009
0.66241	0.56635	0.85978
0.79869	0.43585	0.79073
0.65784	0.43598			0.67988		0.51183
0.54588	0.66021			0.79656	0.53713	0.34023	0.67386
0.80128	0.79628			0.62065	0.79148	0.2853	0.76263
0.74517	0.64349			0.46626	0.759	0.35418	0.64555
0.64959	0.64246			0.60374	0.61815	0.40635	0.72084
0.55026	0.7432			0.23892	0.83957	0.25229	0.65889
0.66153	0.63061			0.40586	0.83042	0.50513	0.66928
0.73906	0.71811			0.31214	0.8576	0.62931	0.41078
0.72253	0.62472			0.68252	0.84997	0.58851	0.66237
0.84189	0.67118			0.62822	0.89352	0.68561	0.63165
0.83427	0.41239			0.58617	0.82602	0.78451	0.61828
0.60712	0.11157			0.56051	0.73929	0.64878	0.79759
0.6528	0.33227			0.4669	0.56954	0.75244	0.69606
0.74255	0.3063			0.58206	0.38315	0.60191	0.80707
0.79984	0.61824			0.72605	0.48052	0.7508	0.77123
0.7281	0.62991			0.66584	0.35221	0.73817	0.65331
0.71301	0.69858			0.66143	0.5306	0.67939	0.68042
0.60317	0.61506			0.71176	0.20494	0.52275	0.5084
0.38966	0.58751			0.72035	0.16677	0.74651	0.49531
0.23998	0.69807			0.76152	0.54507	0.56017	0.42898
0.71766	0.79778			0.6039	0.61212	0.45294	0.23228
0.61729	0.65315			0.48882	0.14995	0.33478	0.16678
0.68923	0.31341			0.30866	0.34261	0.18641	0.32349
0.56884	0.4771			0.82615	0.21678	0.5962	0.41919
0.15115	0.58182			0.65623	0.78869	0.73002	0.12243
0.46204	0.57775			0.77073	0.84287	0.76495	0.26662
0.26555	0.52654	0.72431		0.15326	0.79227	0.66402	0.39845
0.21938	0.61278	0.65754	0.20479	0.46801	0.82302	0.62067	0.32237
0.43484	0.85088	0.76214	0.20015	0.17055	0.80157	0.76967	0.46614
0.48201	0.70428	0.59146	0.30222	0.28939	0.75746	0.81894	0.48617
0.53971	0.80359	0.6015	0.5369	0.41189	0.67639	0.51439	0.5107
0.48326	0.83976	0.73561	0.59159	0.40153	0.46646	0.71991	0.65073
0.61345	0.16572	0.83769	0.60508	0.30123	0.59402	0.47694	0.65399
0.5931	0.27962	0.74102	0.71813	0.60474	0.69501	0.31724	0.70962
0.78595	0.27625	0.77164	0.58212		0.88912	0.2148	0.72336
0.45253	0.34468	0.79354	0.46118		0.36986	0.48396	0.70505
0.76467	0.33907	0.84924	0.50095		0.31698		0.65624
		0.75574	0.67892		0.4572		0.53797
		0.85259	0.57926		0.71354		0.54132
		0.84142	0.55402		0.72332		0.58181
		0.75143	0.66143		0.6328		0.33107
		0.66105	0.60689		0.53864
		0.62504	0.60325		0.34856
		0.50685	0.61047		0.49833
		0.45825	0.6249		0.7873
		0.44268	0.6128
		0.49612	0.48689
		0.43336	0.25479
		0.46068	0.19382
		0.29659	0.26379
		0.34897	0.41685
		0.31919	0.65144
		0.2756	0.79946
		0.52353	0.68482
		0.73077	0.43915
		0.80874	0.88481
		0.70659	0.18786
		0.5564	0.31773
		0.77534
		0.95913
		0.85007
0.90668		0.42084
0.82608	0.19864	0.5514
0.69865	0.31405	0.73564
0.86645	0.32196	0.75594
0.74474	0.55639	0.75557
0.71024	0.62379	0.7806
0.61128	0.34175	0.72833
0.44685	0.3046	0.82776
0.49637	0.08703	0.66525
0.59233	0.22878	0.82862
0.5779	0.44366	0.75401		0.44064		0.48916
0.74603	0.71706	0.86354	0.59681	0.53126	0.72086	0.43672	0.22023
0.83361	0.62021	0.78619	0.61704	0.5311	0.71825	0.51928	0.20126
0.84929	0.72199	0.8509	0.6934	0.53876	0.62804	0.58159	0.232
0.72211	0.56936	0.74159	0.77121	0.67431	0.44744	0.67021	0.36943
0.69555	0.61249	0.79696	0.48551	0.68702	0.30747	0.69733	0.37166
0.451	0.71536	0.82002	0.52157	0.82474	0.40189	0.79086	0.51826
0.7053	0.75451	0.71166	0.31571	0.84868	0.52014	0.78526	0.45603
0.8066	0.74699	0.8036	0.29418	0.59155	0.57111	0.83358	0.54909
0.8495	0.78828	0.66081	0.52868	0.59835	0.60834	0.83416	0.50783
0.64821	0.84962	0.71926	0.6407	0.74029	0.69665	0.77767	0.39648
0.4183	0.77117	0.68004	0.7547	0.62995	0.68664	0.71004	0.56316
0.29872	0.66739	0.75766	0.73469	0.64643	0.68481	0.56512	0.67971
0.24668	0.7574	0.68701	0.56856	0.69291	0.68192	0.57856	0.65201
0.27356	0.71624	0.64837	0.5303	0.79536	0.74858	0.45847	0.68155
0.68998	0.64304	0.72262	0.45157	0.58231	0.7567	0.35332	0.75246
0.7636	0.7355	0.68792	0.75418	0.67853	0.53854	0.40171	0.80208
0.76766	0.72884	0.74354	0.64632	0.68798	0.45045	0.44561	0.55669
0.83688	0.66461	0.76914	0.59327	0.70769	0.18292	0.64912	0.4849
0.66927	0.59068	0.50673	0.68753	0.76289	0.28426	0.60262	0.5337
0.73248	0.49779	0.38084	0.6072	0.73968	0.40663	0.77582	0.64064
0.54593	0.60986	0.60758	0.51011	0.81161	0.55903	0.83966	0.77715
0.49041	0.77627	0.68635	0.42704	0.66933	0.66937	0.80361	0.68414
0.35923	0.58657	0.83279	0.55034	0.58195	0.71606	0.50622	0.54827
0.47635	0.83535	0.75605	0.47276	0.47398	0.80952	0.69467	0.69126
0.56267	0.82034	0.66862	0.56658	0.59179	0.79423	0.78201	0.77625
0.66799	0.86086	0.67888	0.445	0.32016	0.6437	0.80128	0.64091
0.50608	0.74492	0.60767	0.38789	0.19434	0.70221	0.71414	0.79978
0.91827	0.84762	0.82322	0.40883	0.16959	0.46508	0.78678	0.44075
0.87701	0.39269	0.81065	0.47526	0.23475	0.53762	0.8434	0.12519
0.7948	0.42698	0.72867	0.60765	0.26335	0.70326	0.79388	0.27862
0.70168	0.80299	0.77589	0.58744	0.32866	0.28948	0.67114	0.33619
0.62223	0.45829	0.76879	0.6273	0.43254	0.10094	0.81523	0.43824
0.39977	0.51588	0.72501	0.67347	0.49517	0.10153	0.78089	0.64063
	0.12492	0.7705	0.67041	0.5543	0.08105	0.68783	0.74899
	0.22927	0.796	0.56235	0.65526	0.32455	0.83982	0.75359
	0.23311	0.56454	0.24634	0.56865	0.24386	0.87557	0.66342
	0.46085	0.62145	0.36327	0.46796	0.19784	0.75274	0.74012
		0.67096	0.0374	0.53685	0.35192	0.72683	0.67004
		0.62719	0.24083	0.4331	0.51633	0.76378	0.80315
		0.43879	0.24379	0.4928	0.50791	0.79661	0.71402
		0.10327	0.21403	0.44013	0.62955	0.83477	0.627
		0.29424	0.46195	0.34252	0.52154	0.84193	0.42866
		0.45359	0.28745	0.56085	0.75389	0.62422	0.62616
		0.48418	0.34339	0.49917	0.59096	0.50945	0.71309
		0.44262		0.53056	0.69605	0.56422	0.739
		0.86034		0.61455	0.60141	0.55834	0.70694
		0.73708		0.68243	0.70443	0.64318	0.61738
		0.62841		0.74341	0.28671	0.59773	0.61193
		0.46896		0.82404	0.39639	0.81443	0.72751
		0.80342		0.64439	0.53389	0.87109	0.34192
				0.07204	0.29361	0.86758	0.4626
					0.78605	0.7773	0.4961
					0.65425	0.83513	0.41574
		0.79231			0.69916	0.7619	0.10963
		0.82335	0.6434		0.36498	0.83976
		0.78033	0.55666		0.50242	0.5807
		0.74903	0.70523			0.6351
		0.73591	0.73658			0.68657
		0.67947	0.55541			0.59133
		0.60589	0.75938			0.46243
		0.6009	0.78905			0.57954
0.72331		0.43332	0.59607			0.62469
0.70259	0.64435	0.69224	0.65624			0.70452
0.62475	0.48308	0.63616	0.538			0.76673
0.57267	0.55691	0.73577	0.50829			0.83556
0.4898	0.19109	0.80914	0.29662			0.76958
0.54215	0.26237	0.81293	0.24178			0.8876
0.6999	0.23938	0.62717	0.29043			0.78497
0.56865	0.21633	0.65319	0.48107			0.859
0.52125	0.09705	0.7678	0.59813			0.70623
0.75788	0.14419	0.89546	0.61687			0.68252
0.73758	0.25721	0.69826	0.51525			0.59078
0.48234	0.19211	0.76565	0.22533			0.71023
0.59032	0.47933	0.69012	0.35588			0.8321
0.42209	0.52066	0.65928	0.56636			0.87127
0.55542	0.43327	0.65804	0.39998			0.70491
0.74116	0.37544	0.75724	0.52905			0.7997
0.64996	0.40572	0.82317	0.62199			0.27551
0.7528	0.55463	0.5907	0.69069			0.2748
0.60143	0.69684	0.54817	0.84204			0.37126
0.53498	0.64773	0.31699	0.77973			0.45609
0.7292	0.48233	0.11516	0.74055			0.62817
0.82969	0.45907	0.30121	0.76935			0.21571
0.86118	0.5634	0.58411	0.79885			0.02889
0.79703	0.35101	0.07579	0.79502			0.12752
0.64984	0.50758	0.54401	0.64516			0.19336
0.37352	0.60089	0.67955	0.65093			0.2477
0.24521	0.67268	0.58519	0.69954			0.13209
0.45982	0.61965	0.4271	0.75728			0.12334
0.58207	0.51087	0.81377	0.81803			0.2793
0.47673	0.60086	0.80613	0.14954			0.30883
0.73019	0.55737	0.68199	0.36069			0.43824
0.91378	0.49612		0.09456			0.32147
0.76869	0.43304		0.64631			0.47886
0.7891	0.61639		0.27181			0.50016
0.63225	0.67942		0.30498			0.60677
0.42255	0.46914		0.69319			0.40375
0.08367	0.59804					0.4262
0.10847	0.64067
0.2804	0.62924
0.35661	0.70937
0.2354	0.6905
0.42253	0.63895
0.75504	0.70201
0.7764	0.65402
	0.72183
	0.7071
	0.68087
	0.62363
	0.52667
	0.29866
	0.65684
	0.45469
0.84184
0.62962	0.4489
0.68034	0.46985
0.43143	0.55225
0.42114	0.11967
0.48888	0.20421
0.61535	0.35901
0.63761	0.52958
0.64515	0.51095
0.78447	0.4885
0.78418	0.63171
0.60853	0.47764
0.5032	0.53534
0.34936	0.62154
0.22898	0.73377
0.19356	0.74137
0.06655	0.72079
0.18816	0.64046
0.35756	0.6691
0.67679	0.31758
	0.382			0.17719		0.31369
	0.62724			0.28401	0.38783	0.38674	0.2541
	0.76397			0.45905	0.39959	0.36411	0.34274
	0.64621			0.52356	0.58207	0.54494	0.50434
	0.52042			0.46292	0.58971	0.43163	0.74836
	0.57141			0.84255	0.74561	0.48142	0.7424
	0.7014			0.55536	0.53998	0.59954	0.72461
	0.59879			0.56282	0.71419	0.78704	0.78679
	0.69575			0.40144	0.7276	0.76823	0.6749
	0.68593			0.52081	0.78055	0.65062	0.35236
	0.70377			0.64406	0.75288	0.60004	0.40112
	0.78598			0.62283	0.67595	0.82707	0.63577
	0.77293			0.70976	0.52608	0.59136	0.49642
	0.58614			0.89086	0.03997	0.60858	0.52509
	0.20806			0.89122	0.19008	0.45057	0.62338
	0.30302			0.81992	0.38552	0.36583	0.54135
	0.3288			0.75917	0.33055	0.57311	0.33779
	0.75886			0.80223	0.3134	0.61667	0.71343
	0.73564			0.64757	0.46382	0.63216	0.72582
	0.40316			0.49416	0.58552	0.74134	0.82957
	0.34269			0.64725	0.35541	0.76995	0.69629
				0.61862	0.56026	0.71192	0.7738
				0.54135	0.67089	0.76562	0.83207
				0.50666	0.72054	0.67415	0.69533
				0.59077	0.7559	0.34236	0.82733
				0.74128	0.78265	0.49465	0.64374
				0.66118	0.6668	0.45714	0.77642
				0.77215	0.6878	0.52316	0.72361
				0.29006	0.70518	0.68067	0.70144
				0.29164	0.75917	0.61512	0.77584
				0.18428	0.67503	0.5944	0.67312
				0.25337	0.73068	0.6818	0.65211
				0.49357	0.65222	0.78357	0.76063
				0.50323	0.70602	0.66991	0.60626
				0.56602	0.69838	0.83956	0.2917
				0.6365	0.75183	0.80375	0.36326
				0.37878	0.77312	0.82789
				0.5192	0.74034	0.79937
				0.60763	0.57497	0.58314
				0.62135	0.26294	0.60222
				0.07677	0.49325	0.58748
					0.79273	0.5909
						0.56332
						0.36624
						0.12861
						0.27468
						0.39371
				0.12519		0.60502
				0.24564	0.08514	0.75737	0.32452
				0.34605	0.27663	0.73788	0.40164
				0.56225	0.35398	0.62058	0.5433
				0.59001	0.50117	0.54414	0.64875
				0.51485	0.45889	0.5931	0.5255
				0.61321	0.64016	0.75489	0.62018
				0.76965	0.61534	0.51223	0.6282
				0.39231	0.62557	0.56906	0.38445
				0.47023	0.63597	0.71851	0.48629
				0.46155	0.71933	0.59068	0.64685
				0.5894	0.75217	0.54801	0.75291
				0.48684	0.78833	0.71055	0.68303
				0.7187	0.72794	0.6988	0.55352
				0.78501	0.75346	0.45022	0.59281
				0.69632	0.68367	0.41269	0.59797
				0.43184	0.74937	0.41768	0.47856
					0.68477	0.40573	0.58911
					0.72844	0.48064	0.66198
					0.58339	0.85158	0.70177
					0.73009	0.69431	0.41677
					0.59686	0.63622	0.55613
					0.68966	0.82629	0.5543
					0.78878	0.72003	0.60752
					0.46145	0.62526	0.61424
					0.65852	0.54214	0.46069
					0.54004	0.79731	0.37747
					0.535	0.11396	0.218
					0.25316	0.31288	0.11396
					0.19627	0.22995	0.25078
					0.3796	0.25278	0.19802
					0.52178	0.35871	0.14418
						0.1315	0.29228
						0.38918	0.44155
						0.58705	0.75499
						0.79527	0.61935
						0.72757	0.67547
						0.63494
						0.47865
						0.6064
						0.67569
						0.65207
						0.66985
				0.73779		0.80393
				0.72235	0.06607	0.66615	0.77669
				0.85983	0.142	0.7752	0.55701
				0.50351	0.204	0.80261	0.68533
				0.4876	0.32539	0.75424	0.69684
				0.53041	0.34754	0.4653	0.51632
				0.61961	0.582	0.77016	0.81128
				0.88248	0.69607	0.88378	0.84169
				0.71883	0.81989	0.67816	0.66881
				0.67263	0.8663	0.73129	0.74203
				0.49943	0.82956	0.65382	0.70064
				0.39625	0.70405	0.37054	0.82823
				0.60203	0.71683	0.31633	0.36577
				0.68807	0.85384	0.31456	0.39392
				0.57379	0.89314	0.15371	0.13038
				0.51626	0.75742	0.15707	0.26046
				0.36919	0.66243	0.11578	0.19718
				0.18239	0.74575	0.04077	0.39819
				0.20799	0.86648	0.30499	0.51697
				0.23255	0.51525	0.33985	0.65429
				0.34781	0.54613	0.39664	0.75562
				0.33666	0.72965	0.5032	0.64776
				0.35158	0.79517	0.68975	0.52391
				0.55135	0.82938	0.73352	0.67561
				0.82833	0.67161	0.55111	0.67865
				0.72491	0.83452	0.60441	0.72535
				0.59783	0.70102	0.65595	0.6545
				0.60367	0.7837	0.48327	0.52833
				0.16769	0.51521	0.56004	0.7045
				0.14112	0.5809	0.57956	0.74675
				0.41265	0.49009	0.79207	0.48654
					0.38918	0.64697	0.29077
					0.35091		0.23092
					0.331		0.28733
					0.39074		0.58903
					0.85428		0.41016
					0.32197		0.34531
					0.46552		0.53158
					0.49542		0.69701
					0.60715
					0.52608
					0.79151
					0.6899
					0.3953
				0.86412		0.62065
				0.74431	0.31314	0.57206	0.56982
				0.81341	0.48023	0.71807	0.62505
				0.65007	0.2284	0.79727	0.80208
				0.60573	0.12559	0.72241	0.71332
				0.56006	0.25453	0.69386	0.77044
				0.69799	0.2449	0.56022	0.78289
				0.73607	0.42708	0.55032	0.8006
				0.46896	0.50519	0.66509	0.78782
				0.47306	0.56726	0.64317	0.66467
				0.51456	0.63887	0.51654	0.83384
				0.64783	0.736	0.70762	0.58117
				0.56581	0.82211	0.77285	0.51288
				0.65983	0.63974	0.85612	0.45984
				0.52674	0.6114	0.74617	0.57623
				0.46481	0.4784	0.7448	0.7478
				0.55346	0.60228	0.71604	0.80421
				0.81799	0.79988	0.51229	0.73397
				0.77907	0.8206	0.69678	0.73525
				0.84676	0.81338	0.61955	0.81374
				0.53333	0.78879	0.48832	0.79365
				0.40651	0.6907	0.64161	0.80482
				0.31288	0.70865	0.53133	0.80519
				0.19827	0.81661	0.26725	0.80496
				0.20195	0.64118	0.4812	0.81524
				0.2384	0.82193	0.33573	0.82191
				0.35568	0.7861	0.34395	0.61114
				0.32699	0.85415	0.64562	0.31906
				0.55094	0.73603	0.65635	0.41806
				0.58349	0.63581	0.63897	0.3714
				0.67215	0.55364	0.82143	0.24039
				0.82911	0.4056	0.77674	0.15145
				0.73966	0.50569	0.82167	0.52733
				0.48792	0.20812	0.87412	0.50919
				0.57024	0.36831	0.29471	0.3881
				0.66527	0.58049	0.87833	0.37998
				0.81078	0.45906	0.34728	0.21644
				0.61348	0.70034	0.17246
				0.73529	0.75504	0.41178
				0.83415	0.78761	0.66123
				0.63563	0.8438
				0.43289	0.80213
				0.79943	0.25366
				0.15931
				0.29509
				0.32288
				0.57249
				0.4195
				0.05907
				0.84229
				0.61371		0.51404
				0.64238	0.64145	0.29754	0.47482
				0.66268	0.72275	0.45032	0.72756
				0.52532	0.80948	0.56944	0.68602
				0.4757	0.69427	0.50717	0.662
				0.38926	0.59557	0.65761	0.70783
				0.47432	0.78583	0.75811	0.68847
				0.17998	0.73825	0.73402	0.77045
				0.16518	0.55959	0.76202	0.78132
				0.06988	0.70644	0.52616	0.6739
				0.22247	0.85729	0.45779	0.75471
				0.42308	0.69679	0.4043	0.75742
				0.81031	0.49586	0.21698	0.73001
				0.7984	0.78857	0.43054	0.8162
				0.60706	0.77207	0.59383	0.81715
				0.6148	0.78715	0.67938	0.70539
				0.55187	0.606	0.62242	0.58737
				0.47061	0.50196	0.68189	0.35414
				0.35546	0.72071	0.55232	0.19014
				0.16256	0.29295	0.56827	0.26861
				0.30937	0.17226	0.63428	0.40648
				0.63294	0.31393	0.42888	0.54291
				0.83515	0.40186	0.38655	0.69749
				0.64368	0.35645	0.31787	0.67181
				0.45569	0.44729	0.18131	0.66517
				0.31622	0.24412	0.0924	0.51525
				0.56064	0.16322	0.1135	0.38484
				0.29648	0.23677	0.15581	0.39131
					0.47826	0.249	0.64317
					0.52314	0.47233	0.61516
					0.62492	0.41574	0.34097
					0.76644	0.35244	0.43009
					0.74624	0.5284	0.56705
					0.75779	0.5477	0.38216
					0.69377	0.67482	0.27017
					0.67079	0.6695	0.39867
					0.51849	0.76332	0.08804
					0.37171	0.76349	0.28204
					0.49564	0.35012	0.11914
					0.83044	0.76896	0.55768
						0.36087	0.67175
							0.60209
							0.52568
							0.38491
							0.58052
				0.78651		0.79952
				0.86276	0.43454	0.71815	0.47371
				0.89364	0.54635	0.71102	0.58087
				0.80204	0.53039	0.63305	0.66145
				0.53831	0.42591	0.70951	0.48192
				0.75684	0.78472	0.55392	0.38253
				0.69813	0.77523	0.38256	0.63989
					0.80774	0.68424	0.67975
					0.87468	0.71498	0.57091
					0.82697	0.70816	0.15807
					0.80409	0.52954	0.12227
					0.61892	0.55066	0.36171
					0.79289	0.7087	0.48797
					0.79574	0.78076	0.50125
					0.86517	0.3904	0.64815
					0.62588	0.53892	0.72991
					0.39701	0.54398	0.62633
					0.41745	0.61876	0.74382
					0.52553	0.68616	0.66572
					0.8409	0.64485	0.68995
					0.8968	0.57966	0.59609
					0.79364	0.45348	0.50176
					0.6258	0.49091	0.66134
					0.85244	0.64501	0.36312
					0.34907	0.7065	0.44319
					0.15614	0.75576	0.77999
					0.76992	0.68781	0.6197
					0.58227	0.66313	0.27805
					0.61303	0.4821	0.25968
					0.28183	0.80761
					0.64711	0.82038
						0.84732
						0.58383
						0.51036
						0.72679
						0.80629
						0.43179
						1.76845
				0.70929		0.63637
				0.85256	0.16791	0.75695	0.53403
				0.73941	0.30469	0.65867	0.67456
				0.80597	0.41972	0.67626	0.47614
				0.72921	0.52571	0.82765	0.73248
				0.56949	0.67081	0.69072	0.65189
				0.78049	0.71541	0.73292	0.7499
				0.69392	0.35752	0.66586	0.67935
				0.71957	0.74001	0.60997	0.41175
				0.43757	0.50336	0.48326	0.48403
				0.6153	0.45889	0.40274	0.51917
				0.77312	0.79568	0.27584	0.24964
				0.82121	0.78235	0.53659	0.41292
				0.77478	0.70582	0.66578	0.41767
				0.53341	0.77264	0.6651	0.54075
				0.57758	0.75659	0.75447	0.76171
				0.82566	0.77743	0.74996	0.68755
				0.57584	0.67839	0.74521	0.69244
				0.69293	0.74638	0.67362	0.77499
				0.64864	0.45952	0.61141	0.77799
				0.45185	0.50524	0.5113	0.05206
				0.89824	0.40672	0.6054	0.05786
				0.22163	0.24345	0.51453	0.21895
				0.22076	0.58976	0.47752	0.33703
				0.54778	0.65301	0.1331	0.71895
					0.8183	0.20086	0.61775
					0.68043	0.11493	0.80459
					0.71649	0.26405	0.72583
					0.52155	0.40615	0.71663
					0.81208	0.46877	0.67203
					0.76302	0.41379	0.51594
					0.55408	0.55542	0.50386
					0.57041	0.4188	0.4598
					0.82388	0.34139	0.33247
					0.23602		0.67884
					0.10356		0.72886
					0.38927		0.65416
					0.40391		0.26799
					0.35094		0.24061
					0.30734		0.24407
					0.62958		0.72349
					0.4186
					0.60071
					0.76502
					0.7433
				0.63694		0.7436
				0.67204	0.23966	0.61728	0.69805
				0.58697	0.09602	0.60239	0.71521
				0.548	0.40296	0.73968	0.65117
				0.55188	0.52755	0.58559	0.79124
				0.57767	0.50192	0.72274	0.81373
				0.6901	0.71459	0.56771	0.71878
				0.74026	0.83722	0.258	0.7389
				0.62974	0.80459	0.30622	0.73664
				0.75066	0.88319	0.39386	0.63404
				0.80778	0.815	0.45715	0.5784
				0.51458	0.61505	0.57522	0.37374
				0.2763	0.70467	0.52282	0.28906
				0.44856	0.66104	0.76775	0.47903
				0.60939	0.66372	0.8019	0.50914
				0.72666	0.81311	0.59803	0.09281
				0.87602	0.72938	0.43247	0.45871
				0.77892	0.77435	0.32718	0.25397
				0.61837	0.77928	0.12457	0.41345
				0.62636	0.58564	0.65566	0.60612
				0.66901	0.72262	0.74059	0.60121
				0.53205	0.47046	0.76718	0.7285
				0.27663	0.48728	0.86154	0.81729
				0.22902	0.24864	0.75737	0.65567
				0.27397	0.10257	0.46967	0.69586
				0.40998	0.20684	0.32579	0.79247
				0.50163	0.27445	0.51847	0.75527
				0.72732	0.50727	0.52485	0.3055
				0.23806	0.7408	0.41087	0.29657
				0.43787	0.74438	0.25914	0.44037
				0.41485	0.86421	0.50932	0.63292
					0.85577	0.4285	0.75062
					0.75429	0.45215	0.60131
					0.73844	0.65233	0.73932
					0.78446	0.6193	0.73718
					0.57604		0.62992
					0.45571		0.35244
					0.48759		0.45908
					0.28257		0.1935
					0.36673
					0.83164
					0.66056
					0.84104
					0.71882
					0.82721
					0.6628
					0.80817
					0.30389
					0.35768

## Sheet: Fig3D
4T1-mScarlet	4T1-mScarlet E-cad79 (KD1)	4T1-mScarlet E-cad81 (KD2)			4T1-mScarlet	4T1-mScarlet E-cad79 (KD1)	4T1-mScarlet E-cad81 (KD2)
82301.1	183982	104317		Repeat	1	1	1
233134	141196	87259.3		FOV	2	2	2
218137	239721	45135.2		Cells	139	174	166
128164	209127	58860.6		Mean	209798	144778	67946.5
106084	454454	62933.5		Median	207990	133202	61196
97416.2	221906	41778.4		SE	7750.04	4921.42	2135.32
124321	156284	51003.1
93916.8	238794	48742		Shapiro-Wilk normality test	0.008906	1.501e-08	2.033e-08
107680	168731	48209.6
83912.3	239765	46491.2		Wilcoxon ran sum test		4.851e-12	< 2.2e-16
86920.2	207181	83137.2
96663.9	149580	71707
73590.5	65699.6	26734
97988.1	192622	49606.9
284357	333844	45940.3
299472	163469	36436.8
305696	154153	47651.6
228267	106374	41138.2
90776.5	129232	59599.2
285491	126573	112954
131101	204319	50605.5
753.757	198463	62611.3
188511	196126	29998.8
268312	129598	67573
141504	161239	80795.4
30757.1	129954	96113.8
97249.5	112326	40894.6
395848	89063.9	52903.4
146590	206958	40497.3
256691	107827	67141
169309	112573	18060.2
221107	178568	28347.5
167139	116474	30324.7
185491	148103	54725.1
319425	220342	43310.7
138303	213727	43306.7
111594	168914	44202
214524	115173	41138.1
143684	330466	57196.7
247067	177164	58694.8
208492	230241	52711.5
160998	317826	59709.4
148660	195353	68316.8
197224	261783	52531.5
222486	235494	75639.9
267627	200993	75147.3
236351	222779	51450.1
119417	145708	36701.6
367668	228204	39246.1
274822	190469	54626.7
107960	101067	49041.6
137403	176948	52569.5
152352	146546	79997.4
180691	159428	39823.9
288431	258662	61370.2
116272	100956	55412.4
127041	123192	58581.5
254036	126661	51542.4
249588	166766	51116.6
120006	177904	76639.1
122661	98795.7	39892.9
99853	130348	46258.1
202064	123633	59982.5
82762.1	146165	44756.2
56532.3	216096	53919.8
	134138	24897.3
269492	169936	87841.5
200921	267498	80909.6
228936	202402	84741.9
275338	196870	42954.1
268435	168197	52525.2
257061	156640	56507.2
163284	167751	69001.7
214156	106120	89204
158682	145918	52436.7
136054	350351	45928.3
209528	308248	83741
178202	149600	60638
299816	91219.4	53824.9
368684	242682	76011.1
303665	130998	34913.3
270459	182526	39426.5
166104	125312	46608.3
156626	86824.8	51795.7
435085	144083	66505
234176	225097	42696.4
180833	175592	41158.6
338022	137069	65589.1
147879	154095	42351.7
232111	80270.1	84082.2
124665	68083.9	68022.4
378476	92295.2	63980.4
293550	97251.2	65635.6
158757	166150
153288		75403.8
426860	104697	70841.6
412043	62339.6	69934.9
497363	88916.1	104261
177184	116916	184007
217562	69803.1	53166.1
236935	205921	94656.6
248799	156629	113104
237661	107699	53028.4
256382	53187.5	60704.7
267868	116972	113888
343865	86095.7	137201
205595	82582.7	100857
149704	79057.7	103653
247003	94728.4	78511.3
171225	167153	154131
217295	85100.1	64681.5
203683	94607.2	82155.4
151636	62471.7	56000
498613	97814.1	108999
265517	98616.3	102665
256662	76988.5	82354.3
281824	66952.2	76407.9
168145	84402.2	94684.2
117130	109452	72631.9
154821	194875	134106
236229	100718	77641.8
205130	87118.2	71689
288637	63286.9	41066.1
270893	71154	57014.9
235753	97832.8	87709.4
329516	67941.2	72342.5
262242	99019.4	70171.6
152099	75274.5	109952
93875.1	105209	81748.3
207990	118784	111484
220509	126480	62537.4
306981	152272	52848.8
106561	110490	68922.3
241843	171036	78335.8
325703	140586	94354.5
206503	83800.2	82406.6
201668	194019	135278
240510	133938	59121
273272	145266	76079.7
341726	106976	53277.5
	113317	48255.4
	76864.4	69803.7
	119771	39166.4
	117295	56390
	174651	104150
	136409	165622
	160807	59114.3
	177471	44667.5
	76127	73922.1
	97267.1	57867.8
	230024	50432.4
	63538.9	136743
	131193	46731.4
	157759	73986.8
	84945.7	61021.7
	71152	74416.3
	135175	66452.2
	151535	85074.1
	90912.5	53834.9
	86989.2	67630.9
	49905.4	63438.9
	76544	87743.1
	132465	31793.3
	104990	96102.1
	201962	117372
	80091.7	119950
	89878.8	102434
	130731
	67294.3
	54897.8
	182593
	64752.5
	70576.1
	134945
	76051.8

## Sheet: Fig3F
	4T1-mScarlet Day2	4T1-mScarlet E-cad79 (KD1) Day2	4T1-mScarlet E-cad81 (KD2) Day2	4T1-mScarlet Day2	4T1-mScarlet E-cad79 (KD1) Day2	4T1-mScarlet E-cad81 (KD2) Day2
	N of strands/spheroid	N of strands/spheroid	N of strands/spheroid	N of single cells/spheroid	N of single cells/spheroid	N of single cells/spheroid
	62	18	0	13	109	236
	54	25	0	7	77	198
	48	17	0	15	166	297
	62	37	0	15	135	284
	48	19	0	9	213	280
	45	22	0	6	179	298
		23	0
Repeat	1	1	1	1	1	1
Spheroids	6	7	7	6	6	6
Mean	53.1667	23	0	10.8333	146.5	265.5
Median	51	22	0	11	150.5	282
SE	3.03773	2.57275	0	1.64148	20.1887	16.358
Shapiro-Wilk normality test	0.1745	0.0723		0.2258	0.979	0.114
F test		0.8215			3.771e-05	0.0001067
T test		9.006e-10			0.001066	1.744e-05

[truncated: 46 more sheets: Fig3H, Fig4B, Fig4D, Fig4G, Fig4I, Fig5B, Fig5C, Fig5D, Fig5G, Fig5I, Fig5J, Fig5K, Fig6C, Fig6E, Fig6F, Fig6G, Fig6I, Fig6K, Fig6L, FigS1B …]
